# Supplementary material for: Challenging popular tools for the annotation of genetic variations with a real case, pathogenic mutations of lysosomal alpha-galactosidase
Source: BMC Bioinformatics. 2018 Nov 30;19(Suppl 15):433. doi: 10.1186/s12859-018-2416-7 (PMC6266955; doi:10.1186/s12859-018-2416-7)
Supplement: Supplementary file 1 — wANNOVAR annotated GLA mutation with qualitative phenotypes. (XLSX 121 kb) [file 12859_2018_2416_MOESM1_ESM.xlsx]

## Sheet: ST1
Chr	Start	End	Ref	Alt	Func.ensGene	Gene.ensGene	GeneDetail.ensGene	ExonicFunc.ensGene	AAChange.ensGene	1000G_ALL	1000G_AFR	1000G_AMR	1000G_EAS	1000G_EUR	1000G_SAS	ExAC_Freq	ExAC_AFR	ExAC_AMR	ExAC_EAS	ExAC_FIN	ExAC_NFE	ExAC_OTH	ExAC_SAS	ESP6500si_ALL	ESP6500si_AA	ESP6500si_EA	CG46	NCI60	dbSNP	COSMIC_ID	COSMIC_DIS	ClinVar_SIG	ClinVar_DIS	ClinVar_ID	ClinVar_DB	ClinVar_DBID	GWAS_DIS	GWAS_OR	GWAS_BETA	GWAS_PUBMED	GWAS_SNP	GWAS_P	SIFT_score	SIFT_converted_rankscore	SIFT_pred	Polyphen2_HDIV_score	Polyphen2_HDIV_rankscore	Polyphen2_HDIV_pred	Polyphen2_HVAR_score
chrX	100662768	100662768	T	G	exonic	ENSG00000102393		nonsynonymous SNV	ENSG00000102393:ENST00000218516:exon1:c.A124C:p.M42L,ENSG00000102393:ENST00000493905:exon1:c.A124C:p.M42L	.	.	.	.	.	.	.	.	.	.	.	.	.	.	.	.	.	.	.	rs797044613	.	.	Uncertain significance|Uncertain significance|Pathogenic	not_provided|not_specified|Fabry_disease	RCV000173077.1|RCV000235742.2|RCV000313796.1	MedGen|MedGen|MedGen:OMIM:Orphanet:SNOMED_CT	CN221809|CN169374|C0002986:301500:ORPHA324:16652001	.	.	.	.	.	.	0.0	0.912	D	0.987	0.600	D	0.929
chrX	100658954	100658954	T	C	exonic	ENSG00000102393		nonsynonymous SNV	ENSG00000102393:ENST00000218516:exon2:c.A214G:p.M72V,ENSG00000102393:ENST00000493905:exon2:c.A214G:p.M72V	.	.	.	.	.	.	.	.	.	.	.	.	.	.	.	.	.	.	.	.	.	.	.	.	.	.	.	.	.	.	.	.	.	0.062	0.369	T	0.163	0.268	B	0.123
chrX	100653455	100653455	C	T	exonic	ENSG00000102393		nonsynonymous SNV	ENSG00000102393:ENST00000218516:exon6:c.G902A:p.R301Q	.	.	.	.	.	.	.	.	.	.	.	.	.	.	.	.	.	.	.	rs104894828	.	.	Pathogenic|Pathogenic|Pathogenic	Fabry_disease\x2c_cardiac_variant|Fabry_disease|Cardiovascular_phenotype	RCV000011461.2|RCV000011462.7|RCV000244581.1	MedGen|MedGen:OMIM:Orphanet:SNOMED_CT|MedGen	C1970820|C0002986:301500:ORPHA324:16652001|CN230736	.	.	.	.	.	.	0.006	0.614	D	1.0	0.899	D	0.978
chrX	100662834	100662834	C	G	exonic	ENSG00000102393		nonsynonymous SNV	ENSG00000102393:ENST00000218516:exon1:c.G58C:p.A20P,ENSG00000102393:ENST00000493905:exon1:c.G58C:p.A20P	.	.	.	.	.	.	.	.	.	.	.	.	.	.	.	.	.	.	.	rs104894847	.	.	Pathogenic	Fabry_disease\x2c_cardiac_variant	RCV000011511.2	MedGen	C1970820	.	.	.	.	.	.	0.08	0.335	T	0.902	0.478	P	0.332
chrX	100653522	100653522	G	C	exonic	ENSG00000102393		nonsynonymous SNV	ENSG00000102393:ENST00000218516:exon6:c.C835G:p.Q279E	.	.	.	.	.	.	.	.	.	.	.	.	.	.	.	.	.	.	.	rs28935485	.	.	Pathogenic	Fabry_disease\x2c_cardiac_variant	RCV000011468.5	MedGen	C1970820	.	.	.	.	.	.	0.0	0.912	D	0.983	0.585	D	0.451
chrX	100653469	100653469	C	T	exonic	ENSG00000102393		nonsynonymous SNV	ENSG00000102393:ENST00000218516:exon6:c.G888A:p.M296I	.	.	.	.	.	.	.	.	.	.	.	.	.	.	.	.	.	.	.	rs104894846	.	.	Pathogenic	Fabry_disease\x2c_cardiac_variant	RCV000011510.2	MedGen	C1970820	.	.	.	.	.	.	0.044	0.410	D	0.225	0.287	B	0.028
chrX	100662890	100662890	A	C	exonic	ENSG00000102393		nonsynonymous SNV	ENSG00000102393:ENST00000218516:exon1:c.T2G:p.M1R,ENSG00000102393:ENST00000493905:exon1:c.T2G:p.M1R	.	.	.	.	.	.	.	.	.	.	.	.	.	.	.	.	.	.	.	.	.	.	.	.	.	.	.	.	.	.	.	.	.	0.0	0.912	D	0.001	0.067	B	0.001
chrX	100662889	100662889	C	T	exonic	ENSG00000102393		nonsynonymous SNV	ENSG00000102393:ENST00000218516:exon1:c.G3A:p.M1I,ENSG00000102393:ENST00000493905:exon1:c.G3A:p.M1I	.	.	.	.	.	.	.	.	.	.	.	.	.	.	.	.	.	.	.	.	.	.	.	.	.	.	.	.	.	.	.	.	.	0.0	0.912	D	0.001	0.067	B	0.001
chrX	100662800	100662800	G	A	exonic	ENSG00000102393		nonsynonymous SNV	ENSG00000102393:ENST00000218516:exon1:c.C92T:p.A31V,ENSG00000102393:ENST00000493905:exon1:c.C92T:p.A31V	.	.	.	.	.	.	.	.	.	.	.	.	.	.	.	.	.	.	.	rs869312448	.	.	.	.	.	.	.	.	.	.	.	.	.	0.006	0.614	D	0.568	0.577	P	0.175
chrX	100662794	100662794	T	C	exonic	ENSG00000102393		nonsynonymous SNV	ENSG00000102393:ENST00000218516:exon1:c.A98G:p.D33G,ENSG00000102393:ENST00000493905:exon1:c.A98G:p.D33G	.	.	.	.	.	.	.	.	.	.	.	.	.	.	.	.	.	.	.	rs869312136	.	.	Pathogenic|drug response	Fabry_disease|Deoxygalactonojirimycin_response	RCV000208990.1|RCV000209255.1	MedGen:OMIM:Orphanet:SNOMED_CT|MedGen	C0002986:301500:ORPHA324:16652001|CN233149	.	.	.	.	.	.	0.002	0.721	D	0.758	0.415	P	0.843
chrX	100662791	100662791	T	C	exonic	ENSG00000102393		nonsynonymous SNV	ENSG00000102393:ENST00000218516:exon1:c.A101G:p.N34S,ENSG00000102393:ENST00000493905:exon1:c.A101G:p.N34S	.	.	.	.	.	.	.	.	.	.	.	.	.	.	.	.	.	.	.	rs104894835	.	.	Pathogenic	Fabry_disease	RCV000011471.6	MedGen:OMIM:Orphanet:SNOMED_CT	C0002986:301500:ORPHA324:16652001	.	.	.	.	.	.	0.0	0.912	D	1.0	0.899	D	0.992
chrX	100662790	100662790	A	C	exonic	ENSG00000102393		nonsynonymous SNV	ENSG00000102393:ENST00000218516:exon1:c.T102G:p.N34K,ENSG00000102393:ENST00000493905:exon1:c.T102G:p.N34K	.	.	.	.	.	.	.	.	.	.	.	.	.	.	.	.	.	.	.	.	.	.	.	.	.	.	.	.	.	.	.	.	.	0.0	0.912	D	1.0	0.899	D	0.999
chrX	100662782	100662782	G	A	exonic	ENSG00000102393		nonsynonymous SNV	ENSG00000102393:ENST00000218516:exon1:c.C110T:p.A37V,ENSG00000102393:ENST00000493905:exon1:c.C110T:p.A37V	.	.	.	.	.	.	.	.	.	.	.	.	.	.	.	.	.	.	.	.	.	.	.	.	.	.	.	.	.	.	.	.	.	0.04	0.421	D	0.995	0.899	D	0.783
chrX	100662770	100662770	G	A	exonic	ENSG00000102393		nonsynonymous SNV	ENSG00000102393:ENST00000218516:exon1:c.C122T:p.T41I,ENSG00000102393:ENST00000493905:exon1:c.C122T:p.T41I	.	.	.	.	.	.	.	.	.	.	.	.	.	.	.	.	.	.	.	.	.	.	.	.	.	.	.	.	.	.	.	.	.	0.002	0.721	D	0.934	0.670	P	0.882
chrX	100662765	100662765	C	G	exonic	ENSG00000102393		nonsynonymous SNV	ENSG00000102393:ENST00000218516:exon1:c.G127C:p.G43R,ENSG00000102393:ENST00000493905:exon1:c.G127C:p.G43R	.	.	.	.	.	.	.	.	.	.	.	.	.	.	.	.	.	.	.	.	.	.	.	.	.	.	.	.	.	.	.	.	.	0.001	0.784	D	1.0	0.899	D	1.0
chrX	100662755	100662755	T	C	exonic	ENSG00000102393		nonsynonymous SNV	ENSG00000102393:ENST00000218516:exon1:c.A137G:p.H46R,ENSG00000102393:ENST00000493905:exon1:c.A137G:p.H46R	.	.	.	.	.	.	.	.	.	.	.	.	.	.	.	.	.	.	.	rs398123203	.	.	Pathogenic\x2cPathogenic	Fabry_disease\x2cFabry_disease	RCV000078268.4\x2cRCV000173078.3	MedGen:OMIM:Orphanet:SNOMED_CT\x2cMedGen:OMIM:Orphanet:SNOMED_CT	C0002986:301500:ORPHA324:16652001\x2cC0002986:301500:ORPHA324:16652001	.	.	.	.	.	.	0.076	0.342	T	0.878	0.670	P	0.602
chrX	100662750	100662750	C	T	exonic	ENSG00000102393		nonsynonymous SNV	ENSG00000102393:ENST00000218516:exon1:c.G142A:p.E48K,ENSG00000102393:ENST00000493905:exon1:c.G142A:p.E48K	.	.	.	.	.	.	.	.	.	.	.	.	.	.	.	.	.	.	.	.	.	.	.	.	.	.	.	.	.	.	.	.	.	0.002	0.721	D	0.972	0.899	D	0.818
chrX	100662747	100662747	G	A	exonic	ENSG00000102393		nonsynonymous SNV	ENSG00000102393:ENST00000218516:exon1:c.C145T:p.R49C,ENSG00000102393:ENST00000493905:exon1:c.C145T:p.R49C	.	.	.	.	.	.	.	.	.	.	.	.	.	.	.	.	.	.	.	.	.	.	.	.	.	.	.	.	.	.	.	.	.	0.0	0.912	D	1.0	0.899	D	0.993
chrX	100662746	100662746	C	A	exonic	ENSG00000102393		nonsynonymous SNV	ENSG00000102393:ENST00000218516:exon1:c.G146T:p.R49L,ENSG00000102393:ENST00000493905:exon1:c.G146T:p.R49L	.	.	.	.	.	.	.	.	.	.	.	.	.	.	.	.	.	.	.	.	.	.	.	.	.	.	.	.	.	.	.	.	.	0.001	0.784	D	0.903	0.899	P	0.697
chrX	100662743	100662743	A	C	exonic	ENSG00000102393		nonsynonymous SNV	ENSG00000102393:ENST00000218516:exon1:c.T149G:p.F50C,ENSG00000102393:ENST00000493905:exon1:c.T149G:p.F50C	.	.	.	.	.	.	.	.	.	.	.	.	.	.	.	.	.	.	.	.	.	.	.	.	.	.	.	.	.	.	.	.	.	0.0	0.912	D	0.999	0.899	D	0.986
chrX	100662740	100662740	A	T	exonic	ENSG00000102393		nonsynonymous SNV	ENSG00000102393:ENST00000218516:exon1:c.T152A:p.M51K,ENSG00000102393:ENST00000493905:exon1:c.T152A:p.M51K	.	.	.	.	.	.	.	.	.	.	.	.	.	.	.	.	.	.	.	.	.	.	.	.	.	.	.	.	.	.	.	.	.	0.091	0.318	T	0.013	0.359	B	0.056
chrX	100662738	100662738	A	G	exonic	ENSG00000102393		nonsynonymous SNV	ENSG00000102393:ENST00000218516:exon1:c.T154C:p.C52R,ENSG00000102393:ENST00000493905:exon1:c.T154C:p.C52R	.	.	.	.	.	.	.	.	.	.	.	.	.	.	.	.	.	.	.	.	.	.	Pathogenic	not_provided	RCV000424225.1	MedGen	CN221809	.	.	.	.	.	.	0.0	0.912	D	1.0	0.899	D	0.998
chrX	100662737	100662737	C	G	exonic	ENSG00000102393		nonsynonymous SNV	ENSG00000102393:ENST00000218516:exon1:c.G155C:p.C52S,ENSG00000102393:ENST00000493905:exon1:c.G155C:p.C52S	.	.	.	.	.	.	.	.	.	.	.	.	.	.	.	.	.	.	.	rs869312256	.	.	.	.	.	.	.	.	.	.	.	.	.	0.0	0.912	D	1.0	0.899	D	0.984
chrX	100662726	100662726	A	C	exonic	ENSG00000102393		nonsynonymous SNV	ENSG00000102393:ENST00000218516:exon1:c.T166G:p.C56G,ENSG00000102393:ENST00000493905:exon1:c.T166G:p.C56G	.	.	.	.	.	.	.	.	.	.	.	.	.	.	.	.	.	.	.	rs104894836	.	.	Pathogenic	Fabry_disease	RCV000011472.4	MedGen:OMIM:Orphanet:SNOMED_CT	C0002986:301500:ORPHA324:16652001	.	.	.	.	.	.	0.0	0.912	D	1.0	0.899	D	0.997
chrX	100662725	100662725	C	A	exonic	ENSG00000102393		nonsynonymous SNV	ENSG00000102393:ENST00000218516:exon1:c.G167T:p.C56F,ENSG00000102393:ENST00000493905:exon1:c.G167T:p.C56F	.	.	.	.	.	.	.	.	.	.	.	.	.	.	.	.	.	.	.	rs869312258	.	.	.	.	.	.	.	.	.	.	.	.	.	0.0	0.912	D	1.0	0.899	D	0.997
chrX	100662717	100662717	C	T	exonic	ENSG00000102393		nonsynonymous SNV	ENSG00000102393:ENST00000218516:exon1:c.G175A:p.E59K,ENSG00000102393:ENST00000493905:exon1:c.G175A:p.E59K	.	.	.	.	.	.	.	.	.	.	.	.	.	.	.	.	.	.	.	.	.	.	.	.	.	.	.	.	.	.	.	.	.	0.115	0.285	T	0.207	0.304	B	0.118
chrX	100658966	100658966	G	A	exonic	ENSG00000102393		nonsynonymous SNV	ENSG00000102393:ENST00000218516:exon2:c.C202T:p.L68F,ENSG00000102393:ENST00000493905:exon2:c.C202T:p.L68F	.	.	.	.	.	.	.	.	.	.	.	.	.	.	.	.	.	.	.	.	.	.	.	.	.	.	.	.	.	.	.	.	.	0.0	0.912	D	1.0	0.899	D	0.999
chrX	100658952	100658952	C	T	exonic	ENSG00000102393		nonsynonymous SNV	ENSG00000102393:ENST00000218516:exon2:c.G216A:p.M72I,ENSG00000102393:ENST00000493905:exon2:c.G216A:p.M72I	.	.	.	.	.	.	.	.	.	.	.	.	.	.	.	.	.	.	.	.	.	.	.	.	.	.	.	.	.	.	.	.	.	0.09	0.319	T	0.036	0.194	B	0.053
chrX	100658941	100658941	A	G	exonic	ENSG00000102393		nonsynonymous SNV	ENSG00000102393:ENST00000218516:exon2:c.T227C:p.M76T,ENSG00000102393:ENST00000493905:exon2:c.T227C:p.M76T	.	.	.	.	.	.	.	.	.	.	.	.	.	.	.	.	.	.	.	.	.	.	.	.	.	.	.	.	.	.	.	.	.	0.002	0.721	D	0.35	0.899	B	0.617
chrX	100658926	100658926	C	G	exonic	ENSG00000102393		nonsynonymous SNV	ENSG00000102393:ENST00000218516:exon2:c.G242C:p.W81S,ENSG00000102393:ENST00000493905:exon2:c.G242C:p.W81S	.	.	.	.	.	.	.	.	.	.	.	.	.	.	.	.	.	.	.	.	.	.	.	.	.	.	.	.	.	.	.	.	.	0.001	0.784	D	1.0	0.899	D	0.994
chrX	100658911	100658911	T	C	exonic	ENSG00000102393		nonsynonymous SNV	ENSG00000102393:ENST00000218516:exon2:c.A257G:p.Y86C,ENSG00000102393:ENST00000493905:exon2:c.A257G:p.Y86C	.	.	.	.	.	.	.	.	.	.	.	.	.	.	.	.	.	.	.	.	.	.	.	.	.	.	.	.	.	.	.	.	.	0.0	0.912	D	1.0	0.899	D	1.0
chrX	100658896	100658896	A	C	exonic	ENSG00000102393		nonsynonymous SNV	ENSG00000102393:ENST00000218516:exon2:c.T272G:p.I91S,ENSG00000102393:ENST00000493905:exon2:c.T272G:p.I91S	.	.	.	.	.	.	.	.	.	.	.	.	.	.	.	.	.	.	.	.	.	.	.	.	.	.	.	.	.	.	.	.	.	0.0	0.912	D	1.0	0.899	D	1.0
chrX	100658887	100658887	C	T	exonic	ENSG00000102393		nonsynonymous SNV	ENSG00000102393:ENST00000218516:exon2:c.G281A:p.C94Y,ENSG00000102393:ENST00000493905:exon2:c.G281A:p.C94Y	.	.	.	.	.	.	.	.	.	.	.	.	.	.	.	.	.	.	.	rs113173389	.	.	Pathogenic	Fabry_disease	RCV000078274.6	MedGen:OMIM:Orphanet:SNOMED_CT	C0002986:301500:ORPHA324:16652001	.	.	.	.	.	.	0.0	0.912	D	1.0	0.899	D	0.997
chrX	100658887	100658887	C	G	exonic	ENSG00000102393		nonsynonymous SNV	ENSG00000102393:ENST00000218516:exon2:c.G281C:p.C94S,ENSG00000102393:ENST00000493905:exon2:c.G281C:p.C94S	.	.	.	.	.	.	.	.	.	.	.	.	.	.	.	.	.	.	.	.	.	.	.	.	.	.	.	.	.	.	.	.	.	0.0	0.912	D	0.997	0.689	D	0.965
chrX	100658879	100658879	C	G	exonic	ENSG00000102393		nonsynonymous SNV	ENSG00000102393:ENST00000218516:exon2:c.G289C:p.A97P,ENSG00000102393:ENST00000493905:exon2:c.G289C:p.A97P	.	.	.	.	.	.	.	.	.	.	.	.	.	.	.	.	.	.	.	.	.	.	.	.	.	.	.	.	.	.	.	.	.	0.122	0.276	T	0.987	0.600	D	0.994
chrX	100658869	100658869	C	T	exonic	ENSG00000102393		nonsynonymous SNV	ENSG00000102393:ENST00000218516:exon2:c.G299A:p.R100K,ENSG00000102393:ENST00000493905:exon2:c.G299A:p.R100K	.	.	.	.	.	.	.	.	.	.	.	.	.	.	.	.	.	.	.	rs869312273	.	.	.	.	.	.	.	.	.	.	.	.	.	0.0	0.912	D	0.999	0.764	D	0.991
chrX	100658834	100658834	G	A	exonic	ENSG00000102393		nonsynonymous SNV	ENSG00000102393:ENST00000218516:exon2:c.C334T:p.R112C,ENSG00000102393:ENST00000493905:exon2:c.C334T:p.R112C	.	.	.	.	.	.	.	.	.	.	.	.	.	.	.	.	.	.	.	rs104894834	.	.	Pathogenic|Pathogenic	Fabry_disease|Fabry_disease	RCV000011470.7|RCV000078275.6	MedGen:OMIM:Orphanet:SNOMED_CT|MedGen:OMIM:Orphanet:SNOMED_CT	C0002986:301500:ORPHA324:16652001|C0002986:301500:ORPHA324:16652001	.	.	.	.	.	.	0.001	0.784	D	1.0	0.899	D	1.0
chrX	100656784	100656784	C	T	exonic	ENSG00000102393		nonsynonymous SNV	ENSG00000102393:ENST00000218516:exon3:c.G383A:p.G128E,ENSG00000102393:ENST00000493905:exon3:c.G383A:p.G128E	.	.	.	.	.	.	.	.	.	.	.	.	.	.	.	.	.	.	.	.	.	.	.	.	.	.	.	.	.	.	.	.	.	0.0	0.912	D	1.0	0.899	D	0.997
chrX	100656775	100656775	A	G	exonic	ENSG00000102393		nonsynonymous SNV	ENSG00000102393:ENST00000218516:exon3:c.T392C:p.L131P,ENSG00000102393:ENST00000493905:exon3:c.T392C:p.L131P	.	.	.	.	.	.	.	.	.	.	.	.	.	.	.	.	.	.	.	rs869312298	.	.	.	.	.	.	.	.	.	.	.	.	.	0.003	0.682	D	1.0	0.899	D	0.998
chrX	100656773	100656773	C	T	exonic	ENSG00000102393		nonsynonymous SNV	ENSG00000102393:ENST00000218516:exon3:c.G394A:p.G132R,ENSG00000102393:ENST00000493905:exon3:c.G394A:p.G132R	.	.	.	.	.	.	.	.	.	.	.	.	.	.	.	.	.	.	.	.	.	.	.	.	.	.	.	.	.	.	.	.	.	0.001	0.784	D	1.0	0.899	D	1.0
chrX	100656766	100656766	T	G	exonic	ENSG00000102393		nonsynonymous SNV	ENSG00000102393:ENST00000218516:exon3:c.A401C:p.Y134S,ENSG00000102393:ENST00000493905:exon3:c.A401C:p.Y134S	.	.	.	.	.	.	.	.	.	.	.	.	.	.	.	.	.	.	.	.	.	.	.	.	.	.	.	.	.	.	.	.	.	0.0	0.912	D	1.0	0.899	D	1.0
chrX	100656761	100656761	C	G	exonic	ENSG00000102393		nonsynonymous SNV	ENSG00000102393:ENST00000218516:exon3:c.G406C:p.D136H,ENSG00000102393:ENST00000493905:exon3:c.G406C:p.D136H	.	.	.	.	.	.	.	.	.	.	.	.	.	.	.	.	.	.	.	.	.	.	.	.	.	.	.	.	.	.	.	.	.	0.001	0.784	D	1.0	0.899	D	0.999
chrX	100656755	100656755	C	T	exonic	ENSG00000102393		nonsynonymous SNV	ENSG00000102393:ENST00000218516:exon3:c.G412A:p.G138R,ENSG00000102393:ENST00000493905:exon3:c.G412A:p.G138R	.	.	.	.	.	.	.	.	.	.	.	.	.	.	.	.	.	.	.	.	.	.	.	.	.	.	.	.	.	.	.	.	.	0.0	0.912	D	1.0	0.899	D	1.0
chrX	100656745	100656745	G	A	exonic	ENSG00000102393		nonsynonymous SNV	ENSG00000102393:ENST00000218516:exon3:c.C422T:p.T141I,ENSG00000102393:ENST00000493905:exon3:c.C422T:p.T141I	.	.	.	.	.	.	.	.	.	.	.	.	.	.	.	.	.	.	.	.	.	.	Pathogenic	Fabry_disease	RCV000305413.1	MedGen:OMIM:Orphanet:SNOMED_CT	C0002986:301500:ORPHA324:16652001	.	.	.	.	.	.	0.001	0.784	D	1.0	0.899	D	1.0
chrX	100656743	100656743	A	G	exonic	ENSG00000102393		nonsynonymous SNV	ENSG00000102393:ENST00000218516:exon3:c.T424C:p.C142R,ENSG00000102393:ENST00000493905:exon3:c.T424C:p.C142R	.	.	.	.	.	.	.	.	.	.	.	.	.	.	.	.	.	.	.	.	.	.	Pathogenic	Fabry_disease	RCV000301351.1	MedGen:OMIM:Orphanet:SNOMED_CT	C0002986:301500:ORPHA324:16652001	.	.	.	.	.	.	0.001	0.784	D	1.0	0.899	D	1.0
chrX	100656742	100656742	C	T	exonic	ENSG00000102393		nonsynonymous SNV	ENSG00000102393:ENST00000218516:exon3:c.G425A:p.C142Y,ENSG00000102393:ENST00000493905:exon3:c.G425A:p.C142Y	.	.	.	.	.	.	.	.	.	.	.	.	.	.	.	.	.	.	.	.	.	.	.	.	.	.	.	.	.	.	.	.	.	0.001	0.784	D	1.0	0.899	D	1.0
chrX	100656740	100656740	C	G	exonic	ENSG00000102393		nonsynonymous SNV	ENSG00000102393:ENST00000218516:exon3:c.G427C:p.A143P,ENSG00000102393:ENST00000493905:exon3:c.G427C:p.A143P	.	.	.	.	.	.	.	.	.	.	.	.	.	.	.	.	.	.	.	rs104894845	.	.	other|Pathogenic\x2cother|Uncertain significance|Uncertain significance|Pathogenic	Fabry_disease|not_provided\x2cFabry_disease|Cardiomyopathy|not_specified|not_provided	RCV000011516.6|RCV000157890.2\x2cRCV000011495.10|RCV000157242.2|RCV000211872.1|RCV000224064.1	MedGen:OMIM:Orphanet:SNOMED_CT|MedGen\x2cMedGen:OMIM:Orphanet:SNOMED_CT|MedGen:Orphanet:SNOMED_CT|MedGen|MedGen	C0002986:301500:ORPHA324:16652001|CN221809\x2cC0002986:301500:ORPHA324:16652001|C0878544:ORPHA167848:85898001|CN169374|CN221809	.	.	.	.	.	.	0.006	0.614	D	0.659	0.899	P	0.551
chrX	100656724	100656724	C	T	exonic	ENSG00000102393		nonsynonymous SNV	ENSG00000102393:ENST00000218516:exon3:c.G443A:p.S148N,ENSG00000102393:ENST00000493905:exon3:c.G443A:p.S148N	.	.	.	.	.	.	.	.	.	.	.	.	.	.	.	.	.	.	.	.	.	.	.	.	.	.	.	.	.	.	.	.	.	0.058	0.377	T	0.967	0.899	D	0.945
chrX	100656723	100656723	A	C	exonic	ENSG00000102393		nonsynonymous SNV	ENSG00000102393:ENST00000218516:exon3:c.T444G:p.S148R,ENSG00000102393:ENST00000493905:exon3:c.T444G:p.S148R	.	.	.	.	.	.	.	.	.	.	.	.	.	.	.	.	.	.	.	.	.	.	.	.	.	.	.	.	.	.	.	.	.	0.039	0.424	D	0.999	0.899	D	0.992
chrX	100656704	100656704	C	G	exonic	ENSG00000102393		nonsynonymous SNV	ENSG00000102393:ENST00000218516:exon3:c.G463C:p.D155H,ENSG00000102393:ENST00000493905:exon3:c.G463C:p.D155H	.	.	.	.	.	.	.	.	.	.	.	.	.	.	.	.	.	.	.	rs113419388	COSM1315070	1(urinary_tract)	.	.	.	.	.	.	.	.	.	.	.	0.001	0.784	D	1.0	0.899	D	1.0
chrX	100656701	100656701	C	T	exonic	ENSG00000102393		nonsynonymous SNV	ENSG00000102393:ENST00000218516:exon3:c.G466A:p.A156T,ENSG00000102393:ENST00000493905:exon3:c.G466A:p.A156T	.	.	.	.	.	.	.	.	.	.	.	.	.	.	.	.	.	.	.	rs28935195	.	.	Pathogenic	Fabry_disease	RCV000011474.7	MedGen:OMIM:Orphanet:SNOMED_CT	C0002986:301500:ORPHA324:16652001	.	.	.	.	.	.	0.003	0.682	D	0.998	0.899	D	0.882
chrX	100656683	100656683	A	G	exonic	ENSG00000102393		nonsynonymous SNV	ENSG00000102393:ENST00000218516:exon3:c.T484C:p.W162R,ENSG00000102393:ENST00000493905:exon3:c.T484C:p.W162R	.	.	.	.	.	.	.	.	.	.	.	.	.	.	.	.	.	.	.	rs28935196	.	.	Pathogenic	Fabry_disease	RCV000011475.2	MedGen:OMIM:Orphanet:SNOMED_CT	C0002986:301500:ORPHA324:16652001	.	.	.	.	.	.	0.0	0.912	D	1.0	0.899	D	1.0
chrX	100656679	100656679	C	A	exonic	ENSG00000102393		nonsynonymous SNV	ENSG00000102393:ENST00000218516:exon3:c.G488T:p.G163V,ENSG00000102393:ENST00000493905:exon3:c.G488T:p.G163V	.	.	.	.	.	.	.	.	.	.	.	.	.	.	.	.	.	.	.	.	.	.	.	.	.	.	.	.	.	.	.	.	.	0.004	0.654	D	0.998	0.899	D	0.97
chrX	100656673	100656673	T	A	exonic	ENSG00000102393		nonsynonymous SNV	ENSG00000102393:ENST00000218516:exon3:c.A494T:p.D165V,ENSG00000102393:ENST00000493905:exon3:c.A494T:p.D165V	.	.	.	.	.	.	.	.	.	.	.	.	.	.	.	.	.	.	.	.	.	.	.	.	.	.	.	.	.	.	.	.	.	0.0	0.912	D	1.0	0.899	D	0.997
chrX	100656664	100656664	T	C	exonic	ENSG00000102393		nonsynonymous SNV	ENSG00000102393:ENST00000218516:exon3:c.A503G:p.K168R,ENSG00000102393:ENST00000493905:exon3:c.A503G:p.K168R	.	.	.	.	.	.	.	.	.	.	.	.	.	.	.	.	.	.	.	.	.	.	.	.	.	.	.	.	.	.	.	.	.	0.0	0.912	D	1.0	0.899	D	0.998
chrX	100656658	100656658	T	A	exonic	ENSG00000102393		nonsynonymous SNV	ENSG00000102393:ENST00000218516:exon3:c.A509T:p.D170V,ENSG00000102393:ENST00000493905:exon3:c.A509T:p.D170V	.	.	.	.	.	.	.	.	.	.	.	.	.	.	.	.	.	.	.	.	.	.	.	.	.	.	.	.	.	.	.	.	.	0.0	0.912	D	1.0	0.899	D	0.999
chrX	100656655	100656655	C	T	exonic	ENSG00000102393		nonsynonymous SNV	ENSG00000102393:ENST00000218516:exon3:c.G512A:p.G171D,ENSG00000102393:ENST00000493905:exon3:c.G512A:p.G171D	.	.	.	.	.	.	.	.	.	.	.	.	.	.	.	.	.	.	.	.	.	.	.	.	.	.	.	.	.	.	.	.	.	0.0	0.912	D	1.0	0.899	D	1.0
chrX	100656653	100656653	A	G	exonic	ENSG00000102393		nonsynonymous SNV	ENSG00000102393:ENST00000218516:exon3:c.T514C:p.C172R,ENSG00000102393:ENST00000493905:exon3:c.T514C:p.C172R	.	.	.	.	.	.	.	.	.	.	.	.	.	.	.	.	.	.	.	.	.	.	.	.	.	.	.	.	.	.	.	.	.	0.0	0.912	D	1.0	0.899	D	1.0
chrX	100656652	100656652	C	A	exonic	ENSG00000102393		nonsynonymous SNV	ENSG00000102393:ENST00000218516:exon3:c.G515T:p.C172F,ENSG00000102393:ENST00000493905:exon3:c.G515T:p.C172F	.	.	.	.	.	.	.	.	.	.	.	.	.	.	.	.	.	.	.	.	.	.	.	.	.	.	.	.	.	.	.	.	.	0.0	0.912	D	1.0	0.899	D	1.0
chrX	100655734	100655734	T	C	exonic	ENSG00000102393		nonsynonymous SNV	ENSG00000102393:ENST00000218516:exon4:c.A559G:p.M187V,ENSG00000102393:ENST00000493905:exon4:c.A559G:p.M187V	.	.	.	.	.	.	.	.	.	.	.	.	.	.	.	.	.	.	.	rs869312340	.	.	.	.	.	.	.	.	.	.	.	.	.	0.011	0.555	D	0.967	0.544	D	0.449
chrX	100655721	100655721	A	T	exonic	ENSG00000102393		nonsynonymous SNV	ENSG00000102393:ENST00000218516:exon4:c.T572A:p.L191Q,ENSG00000102393:ENST00000493905:exon4:c.T572A:p.L191Q	.	.	.	.	.	.	.	.	.	.	.	.	.	.	.	.	.	.	.	.	.	.	.	.	.	.	.	.	.	.	.	.	.	0.0	0.912	D	1.0	0.899	D	1.0
chrX	100655698	100655698	C	T	exonic	ENSG00000102393		nonsynonymous SNV	ENSG00000102393:ENST00000218516:exon4:c.G595A:p.V199M,ENSG00000102393:ENST00000493905:exon4:c.G595A:p.V199M	.	.	.	.	.	.	.	.	.	.	.	.	.	.	.	.	.	.	.	rs398123213	.	.	Uncertain significance	not_specified	RCV000078284.4	MedGen	CN169374	.	.	.	.	.	.	0.014	0.531	D	0.999	0.764	D	0.886
chrX	100655688	100655688	C	T	exonic	ENSG00000102393		nonsynonymous SNV	ENSG00000102393:ENST00000218516:exon4:c.G605A:p.C202Y,ENSG00000102393:ENST00000493905:exon4:c.G605A:p.C202Y	.	.	.	.	.	.	.	.	.	.	.	.	.	.	.	.	.	.	.	rs869312344	COSM291471	1(large_intestine)	Pathogenic	Fabry_disease	RCV000359005.1	MedGen:OMIM:Orphanet:SNOMED_CT	C0002986:301500:ORPHA324:16652001	.	.	.	.	.	.	0.0	0.912	D	1.0	0.899	D	1.0
chrX	100655680	100655680	G	T	exonic	ENSG00000102393		nonsynonymous SNV	ENSG00000102393:ENST00000218516:exon4:c.C613A:p.P205T,ENSG00000102393:ENST00000493905:exon4:c.C613A:p.P205T	.	.	.	.	.	.	.	.	.	.	.	.	.	.	.	.	.	.	.	rs397515870	.	.	other	Fabry_disease	RCV000153322.8	MedGen:OMIM:Orphanet:SNOMED_CT	C0002986:301500:ORPHA324:16652001	.	.	.	.	.	.	0.0	0.912	D	1.0	0.899	D	1.0
chrX	100655679	100655679	G	C	exonic	ENSG00000102393		nonsynonymous SNV	ENSG00000102393:ENST00000218516:exon4:c.C614G:p.P205R,ENSG00000102393:ENST00000493905:exon4:c.C614G:p.P205R	.	.	.	.	.	.	.	.	.	.	.	.	.	.	.	.	.	.	.	.	.	.	.	.	.	.	.	.	.	.	.	.	.	0.0	0.912	D	1.0	0.899	D	1.0
chrX	100655673	100655673	T	C	exonic	ENSG00000102393		nonsynonymous SNV	ENSG00000102393:ENST00000218516:exon4:c.A620G:p.Y207C,ENSG00000102393:ENST00000493905:exon4:c.A620G:p.Y207C	.	.	.	.	.	.	.	.	.	.	.	.	.	.	.	.	.	.	.	rs797044727	.	.	Pathogenic	Fabry_disease	RCV000178050.1	MedGen:OMIM:Orphanet:SNOMED_CT	C0002986:301500:ORPHA324:16652001	.	.	.	.	.	.	0.022	0.486	D	1.0	0.899	D	0.997
chrX	100653930	100653930	T	C	exonic	ENSG00000102393		nonsynonymous SNV	ENSG00000102393:ENST00000218516:exon5:c.A644G:p.N215S	.	.	.	.	.	.	.	.	.	.	.	.	.	.	.	.	.	.	.	rs28935197	.	.	Pathogenic|Pathogenic	Fabry_disease|not_provided	RCV000011477.10|RCV000157896.4	MedGen:OMIM:Orphanet:SNOMED_CT|MedGen	C0002986:301500:ORPHA324:16652001|CN221809	.	.	.	.	.	.	0.004	0.654	D	0.048	0.207	B	0.004
chrX	100653928	100653928	A	C	exonic	ENSG00000102393		nonsynonymous SNV	ENSG00000102393:ENST00000218516:exon5:c.T646G:p.Y216D	.	.	.	.	.	.	.	.	.	.	.	.	.	.	.	.	.	.	.	.	.	.	.	.	.	.	.	.	.	.	.	.	.	0.0	0.912	D	1.0	0.899	D	0.994
chrX	100653927	100653927	T	C	exonic	ENSG00000102393		nonsynonymous SNV	ENSG00000102393:ENST00000218516:exon5:c.A647G:p.Y216C	.	.	.	.	.	.	.	.	.	.	.	.	.	.	.	.	.	.	.	rs398123217	.	.	Pathogenic	Fabry_disease	RCV000078290.6	MedGen:OMIM:Orphanet:SNOMED_CT	C0002986:301500:ORPHA324:16652001	.	.	.	.	.	.	0.0	0.912	D	1.0	0.899	D	0.994
chrX	100653907	100653907	A	G	exonic	ENSG00000102393		nonsynonymous SNV	ENSG00000102393:ENST00000218516:exon5:c.T667C:p.C223R	.	.	.	.	.	.	.	.	.	.	.	.	.	.	.	.	.	.	.	.	.	.	.	.	.	.	.	.	.	.	.	.	.	0.0	0.912	D	1.0	0.899	D	1.0
chrX	100653906	100653906	C	T	exonic	ENSG00000102393		nonsynonymous SNV	ENSG00000102393:ENST00000218516:exon5:c.G668A:p.C223Y	.	.	.	.	.	.	.	.	.	.	.	.	.	.	.	.	.	.	.	rs869312382	.	.	.	.	.	.	.	.	.	.	.	.	.	0.0	0.912	D	1.0	0.899	D	1.0
chrX	100653904	100653904	T	C	exonic	ENSG00000102393		nonsynonymous SNV	ENSG00000102393:ENST00000218516:exon5:c.A670G:p.N224D	.	.	.	.	.	.	.	.	.	.	.	.	.	.	.	.	.	.	.	.	.	.	.	.	.	.	.	.	.	.	.	.	.	0.0	0.912	D	1.0	0.899	D	0.998
chrX	100653903	100653903	T	C	exonic	ENSG00000102393		nonsynonymous SNV	ENSG00000102393:ENST00000218516:exon5:c.A671G:p.N224S	.	.	.	.	.	.	.	.	.	.	.	.	.	.	.	.	.	.	.	rs869312383	.	.	.	.	.	.	.	.	.	.	.	.	.	0.0	0.912	D	1.0	0.899	D	0.993
chrX	100653898	100653898	A	G	exonic	ENSG00000102393		nonsynonymous SNV	ENSG00000102393:ENST00000218516:exon5:c.T676C:p.W226R	.	.	.	.	.	.	.	.	.	.	.	.	.	.	.	.	.	.	.	.	.	.	.	.	.	.	.	.	.	.	.	.	.	0.002	0.721	D	1.0	0.899	D	1.0
chrX	100653896	100653896	C	A	exonic	ENSG00000102393		nonsynonymous SNV	ENSG00000102393:ENST00000218516:exon5:c.G678T:p.W226C	.	.	.	.	.	.	.	.	.	.	.	.	.	.	.	.	.	.	.	.	.	.	.	.	.	.	.	.	.	.	.	.	.	0.001	0.784	D	1.0	0.899	D	1.0
chrX	100653894	100653894	C	T	exonic	ENSG00000102393		nonsynonymous SNV	ENSG00000102393:ENST00000218516:exon5:c.G680A:p.R227Q	.	.	.	.	.	.	.	.	.	.	.	.	.	.	.	.	.	.	.	rs104894840	.	.	Pathogenic|drug response\x2cPathogenic|Pathogenic	Fabry_disease|Deoxygalactonojirimycin_response\x2cFabry_disease|not_provided	RCV000208950.1|RCV000209334.1\x2cRCV000011478.12|RCV000157898.2	MedGen:OMIM:Orphanet:SNOMED_CT|MedGen\x2cMedGen:OMIM:Orphanet:SNOMED_CT|MedGen	C0002986:301500:ORPHA324:16652001|CN233149\x2cC0002986:301500:ORPHA324:16652001|CN221809	.	.	.	.	.	.	0.0	0.912	D	1.0	0.899	D	1.0
chrX	100653882	100653882	T	C	exonic	ENSG00000102393		nonsynonymous SNV	ENSG00000102393:ENST00000218516:exon5:c.A692G:p.D231G	.	.	.	.	.	.	.	.	.	.	.	.	.	.	.	.	.	.	.	.	.	.	.	.	.	.	.	.	.	.	.	.	.	0.0	0.912	D	1.0	0.899	D	0.998
chrX	100653874	100653874	C	A	exonic	ENSG00000102393		nonsynonymous SNV	ENSG00000102393:ENST00000218516:exon5:c.G700T:p.D234Y	.	.	.	.	.	.	.	.	.	.	.	.	.	.	.	.	.	.	.	.	.	.	.	.	.	.	.	.	.	.	.	.	.	0.0	0.912	D	1.0	0.899	D	1.0
chrX	100653870	100653870	G	C	exonic	ENSG00000102393		nonsynonymous SNV	ENSG00000102393:ENST00000218516:exon5:c.C704G:p.S235C	.	.	.	.	.	.	.	.	.	.	.	.	.	.	.	.	.	.	.	rs797044746	.	.	Likely pathogenic	Fabry_disease	RCV000178723.1	MedGen:OMIM:Orphanet:SNOMED_CT	C0002986:301500:ORPHA324:16652001	.	.	.	.	.	.	0.0	0.912	D	1.0	0.899	D	0.989
chrX	100653868	100653868	A	G	exonic	ENSG00000102393		nonsynonymous SNV	ENSG00000102393:ENST00000218516:exon5:c.T706C:p.W236R	.	.	.	.	.	.	.	.	.	.	.	.	.	.	.	.	.	.	.	.	.	.	.	.	.	.	.	.	.	.	.	.	.	0.001	0.784	D	1.0	0.899	D	1.0
chrX	100653867	100653867	C	A	exonic	ENSG00000102393		nonsynonymous SNV	ENSG00000102393:ENST00000218516:exon5:c.G707T:p.W236L	.	.	.	.	.	.	.	.	.	.	.	.	.	.	.	.	.	.	.	.	.	.	.	.	.	.	.	.	.	.	.	.	.	0.104	0.299	T	1.0	0.899	D	1.0
chrX	100653858	100653858	A	G	exonic	ENSG00000102393		nonsynonymous SNV	ENSG00000102393:ENST00000218516:exon5:c.T716C:p.I239T	.	.	.	.	.	.	.	.	.	.	.	.	.	.	.	.	.	.	.	rs869312388	.	.	.	.	.	.	.	.	.	.	.	.	.	0.001	0.784	D	0.934	0.502	P	0.481
chrX	100653849	100653849	A	T	exonic	ENSG00000102393		nonsynonymous SNV	ENSG00000102393:ENST00000218516:exon5:c.T725A:p.I242N	.	.	.	.	.	.	.	.	.	.	.	.	.	.	.	.	.	.	.	.	.	.	.	.	.	.	.	.	.	.	.	.	.	0.0	0.912	D	1.0	0.899	D	0.99
chrX	100653846	100653846	A	C	exonic	ENSG00000102393		nonsynonymous SNV	ENSG00000102393:ENST00000218516:exon5:c.T728G:p.L243W	.	.	.	.	.	.	.	.	.	.	.	.	.	.	.	.	.	.	.	rs112764839	.	.	.	.	.	.	.	.	.	.	.	.	.	0.001	0.784	D	1.0	0.899	D	0.978
chrX	100653845	100653845	C	G	exonic	ENSG00000102393		nonsynonymous SNV	ENSG00000102393:ENST00000218516:exon5:c.G729C:p.L243F	.	.	.	.	.	.	.	.	.	.	.	.	.	.	.	.	.	.	.	rs397515874	.	.	Uncertain significance	not_specified	RCV000035311.2	MedGen	CN169374	.	.	.	.	.	.	0.01	0.564	D	0.997	0.689	D	0.866
chrX	100653844	100653844	C	T	exonic	ENSG00000102393		nonsynonymous SNV	ENSG00000102393:ENST00000218516:exon5:c.G730A:p.D244N	.	.	.	.	.	.	.	.	.	.	.	.	.	.	.	.	.	.	.	rs727503948	.	.	Pathogenic	Fabry_disease	RCV000153319.3	MedGen:OMIM:Orphanet:SNOMED_CT	C0002986:301500:ORPHA324:16652001	.	.	.	.	.	.	0.159	0.238	T	0.169	0.270	B	0.025
chrX	100653835	100653835	A	G	exonic	ENSG00000102393		nonsynonymous SNV	ENSG00000102393:ENST00000218516:exon5:c.T739C:p.S247P	.	.	.	.	.	.	.	.	.	.	.	.	.	.	.	.	.	.	.	rs869312393	.	.	.	.	.	.	.	.	.	.	.	.	.	0.107	0.295	T	0.989	0.609	D	0.711
chrX	100653827	100653827	G	T	exonic	ENSG00000102393		nonsynonymous SNV	ENSG00000102393:ENST00000218516:exon5:c.C747A:p.N249K	.	.	.	.	.	.	.	.	.	.	.	.	.	.	.	.	.	.	.	.	.	.	.	.	.	.	.	.	.	.	.	.	.	0.227	0.185	T	0.007	0.131	B	0.014
chrX	100653825	100653825	T	G	exonic	ENSG00000102393		nonsynonymous SNV	ENSG00000102393:ENST00000218516:exon5:c.A749C:p.Q250P	.	.	.	.	.	.	.	.	.	.	.	.	.	.	.	.	.	.	.	rs869312396	.	.	.	.	.	.	.	.	.	.	.	.	.	0.002	0.721	D	1.0	0.899	D	0.989
chrX	100653801	100653801	C	A	exonic	ENSG00000102393		nonsynonymous SNV	ENSG00000102393:ENST00000218516:exon5:c.G773T:p.G258V	.	.	.	.	.	.	.	.	.	.	.	.	.	.	.	.	.	.	.	.	.	.	.	.	.	.	.	.	.	.	.	.	.	0.001	0.784	D	1.0	0.899	D	1.0
chrX	100653798	100653798	G	C	exonic	ENSG00000102393		nonsynonymous SNV	ENSG00000102393:ENST00000218516:exon5:c.C776G:p.P259R	.	.	.	.	.	.	.	.	.	.	.	.	.	.	.	.	.	.	.	rs869312399	.	.	.	.	.	.	.	.	.	.	.	.	.	0.0	0.912	D	1.0	0.899	D	1.0
chrX	100653795	100653795	C	G	exonic	ENSG00000102393		nonsynonymous SNV	ENSG00000102393:ENST00000218516:exon5:c.G779C:p.G260A	.	.	.	.	.	.	.	.	.	.	.	.	.	.	.	.	.	.	.	.	.	.	.	.	.	.	.	.	.	.	.	.	.	0.0	0.912	D	1.0	0.899	D	0.999
chrX	100653792	100653792	C	T	exonic	ENSG00000102393		nonsynonymous SNV	ENSG00000102393:ENST00000218516:exon5:c.G782A:p.G261D	.	.	.	.	.	.	.	.	.	.	.	.	.	.	.	.	.	.	.	.	.	.	.	.	.	.	.	.	.	.	.	.	.	0.105	0.298	T	0.998	0.715	D	0.87
chrX	100653786	100653786	T	C	exonic	ENSG00000102393		nonsynonymous SNV	ENSG00000102393:ENST00000218516:exon5:c.A788G:p.N263S	.	.	.	.	.	.	.	.	.	.	.	.	.	.	.	.	.	.	.	rs869312404	.	.	.	.	.	.	.	.	.	.	.	.	.	0.0	0.912	D	1.0	0.899	D	0.996
chrX	100653778	100653778	C	T	exonic	ENSG00000102393		nonsynonymous SNV	ENSG00000102393:ENST00000218516:exon5:c.G796A:p.D266N	.	.	.	.	.	.	.	.	.	.	.	.	.	.	.	.	.	.	.	rs869312407	.	.	.	.	.	.	.	.	.	.	.	.	.	0.0	0.912	D	1.0	0.899	D	1.0
chrX	100653552	100653552	C	T	exonic	ENSG00000102393		nonsynonymous SNV	ENSG00000102393:ENST00000218516:exon6:c.G805A:p.V269M	.	.	.	.	.	.	.	.	.	.	.	.	.	.	.	.	.	.	.	rs869312427	.	.	.	.	.	.	.	.	.	.	.	.	.	0.002	0.721	D	1.0	0.899	D	0.982
chrX	100653551	100653551	A	G	exonic	ENSG00000102393		nonsynonymous SNV	ENSG00000102393:ENST00000218516:exon6:c.T806C:p.V269A	.	.	.	.	.	.	.	.	.	.	.	.	.	.	.	.	.	.	.	rs28935488	.	.	Pathogenic|drug response\x2cPathogenic\x2cUncertain significance	Fabry_disease|Deoxygalactonojirimycin_response\x2cFabry_disease\x2cnot_specified	RCV000209091.1|RCV000209357.1\x2cRCV000011482.9\x2cRCV000378974.1	MedGen:OMIM:Orphanet:SNOMED_CT|MedGen\x2cMedGen:OMIM:Orphanet:SNOMED_CT\x2cMedGen	C0002986:301500:ORPHA324:16652001|CN233149\x2cC0002986:301500:ORPHA324:16652001\x2cCN169374	.	.	.	.	.	.	0.002	0.721	D	0.998	0.715	D	0.951
chrX	100653546	100653546	C	A	exonic	ENSG00000102393		nonsynonymous SNV	ENSG00000102393:ENST00000218516:exon6:c.G811T:p.G271C	.	.	.	.	.	.	.	.	.	.	.	.	.	.	.	.	.	.	.	.	.	.	.	.	.	.	.	.	.	.	.	.	.	0.0	0.912	D	1.0	0.899	D	1.0
chrX	100653545	100653545	C	A	exonic	ENSG00000102393		nonsynonymous SNV	ENSG00000102393:ENST00000218516:exon6:c.G812T:p.G271V	.	.	.	.	.	.	.	.	.	.	.	.	.	.	.	.	.	.	.	.	.	.	.	.	.	.	.	.	.	.	.	.	.	0.0	0.912	D	1.0	0.899	D	1.0
chrX	100653542	100653542	T	C	exonic	ENSG00000102393		nonsynonymous SNV	ENSG00000102393:ENST00000218516:exon6:c.A815G:p.N272S	.	.	.	.	.	.	.	.	.	.	.	.	.	.	.	.	.	.	.	rs28935495	.	.	Pathogenic	Fabry_disease	RCV000011521.2	MedGen:OMIM:Orphanet:SNOMED_CT	C0002986:301500:ORPHA324:16652001	.	.	.	.	.	.	0.003	0.682	D	0.996	0.670	D	0.714
chrX	100653541	100653541	G	T	exonic	ENSG00000102393		nonsynonymous SNV	ENSG00000102393:ENST00000218516:exon6:c.C816A:p.N272K	.	.	.	.	.	.	.	.	.	.	.	.	.	.	.	.	.	.	.	.	.	.	.	.	.	.	.	.	.	.	.	.	.	0.001	0.784	D	1.0	0.899	D	0.966
chrX	100653513	100653513	T	C	exonic	ENSG00000102393		nonsynonymous SNV	ENSG00000102393:ENST00000218516:exon6:c.A844G:p.T282A	.	.	.	.	.	.	.	.	.	.	.	.	.	.	.	.	.	.	.	.	.	.	.	.	.	.	.	.	.	.	.	.	.	0.428	0.096	T	0.401	0.331	B	0.124
chrX	100653512	100653512	G	T	exonic	ENSG00000102393		nonsynonymous SNV	ENSG00000102393:ENST00000218516:exon6:c.C845A:p.T282N	.	.	.	.	.	.	.	.	.	.	.	.	.	.	.	.	.	.	.	.	.	.	.	.	.	.	.	.	.	.	.	.	.	0.017	0.512	D	0.995	0.657	D	0.825
chrX	100653509	100653509	T	G	exonic	ENSG00000102393		nonsynonymous SNV	ENSG00000102393:ENST00000218516:exon6:c.A848C:p.Q283P	.	.	.	.	.	.	.	.	.	.	.	.	.	.	.	.	.	.	.	.	.	.	.	.	.	.	.	.	.	.	.	.	.	0.0	0.912	D	1.0	0.899	D	1.0
chrX	100653506	100653506	A	G	exonic	ENSG00000102393		nonsynonymous SNV	ENSG00000102393:ENST00000218516:exon6:c.T851C:p.M284T	.	.	.	.	.	.	.	.	.	.	.	.	.	.	.	.	.	.	.	.	.	.	.	.	.	.	.	.	.	.	.	.	.	0.001	0.784	D	1.0	0.899	D	0.998
chrX	100653503	100653503	G	T	exonic	ENSG00000102393		nonsynonymous SNV	ENSG00000102393:ENST00000218516:exon6:c.C854A:p.A285D	.	.	.	.	.	.	.	.	.	.	.	.	.	.	.	.	.	.	.	.	.	.	.	.	.	.	.	.	.	.	.	.	.	0.001	0.784	D	1.0	0.899	D	0.999
chrX	100653496	100653496	C	A	exonic	ENSG00000102393		nonsynonymous SNV	ENSG00000102393:ENST00000218516:exon6:c.G861T:p.W287C	.	.	.	.	.	.	.	.	.	.	.	.	.	.	.	.	.	.	.	.	.	.	.	.	.	.	.	.	.	.	.	.	.	0.0	0.912	D	1.0	0.899	D	1.0
chrX	100653495	100653495	C	G	exonic	ENSG00000102393		nonsynonymous SNV	ENSG00000102393:ENST00000218516:exon6:c.G862C:p.A288P	.	.	.	.	.	.	.	.	.	.	.	.	.	.	.	.	.	.	.	rs869312436	.	.	.	.	.	.	.	.	.	.	.	.	.	0.003	0.682	D	1.0	0.899	D	0.997
chrX	100653494	100653494	G	T	exonic	ENSG00000102393		nonsynonymous SNV	ENSG00000102393:ENST00000218516:exon6:c.C863A:p.A288D	.	.	.	.	.	.	.	.	.	.	.	.	.	.	.	.	.	.	.	rs869312437	.	.	.	.	.	.	.	.	.	.	.	.	.	0.002	0.721	D	1.0	0.899	D	0.996
chrX	100653492	100653492	T	A	exonic	ENSG00000102393		nonsynonymous SNV	ENSG00000102393:ENST00000218516:exon6:c.A865T:p.I289F	.	.	.	.	.	.	.	.	.	.	.	.	.	.	.	.	.	.	.	.	.	.	Pathogenic\x2cdrug response|Uncertain significance|Uncertain significance	Fabry_disease\x2cDeoxygalactonojirimycin_response|Fabry_disease|not_specified	RCV000078299.5\x2cRCV000209181.1|RCV000209743.1|RCV000236089.1	MedGen:OMIM:Orphanet:SNOMED_CT\x2cMedGen|MedGen:OMIM:Orphanet:SNOMED_CT|MedGen	C0002986:301500:ORPHA324:16652001\x2cCN233149|C0002986:301500:ORPHA324:16652001|CN169374	.	.	.	.	.	.	0.001	0.784	D	1.0	0.899	D	0.976
chrX	100653487	100653487	C	T	exonic	ENSG00000102393		nonsynonymous SNV	ENSG00000102393:ENST00000218516:exon6:c.G870A:p.M290I	.	.	.	.	.	.	.	.	.	.	.	.	.	.	.	.	.	.	.	rs869312438	.	.	.	.	.	.	.	.	.	.	.	.	.	0.014	0.531	D	0.997	0.689	D	0.87
chrX	100653480	100653480	G	C	exonic	ENSG00000102393		nonsynonymous SNV	ENSG00000102393:ENST00000218516:exon6:c.C877G:p.P293A	.	.	.	.	.	.	.	.	.	.	.	.	.	.	.	.	.	.	.	.	.	.	.	.	.	.	.	.	.	.	.	.	.	0.0	0.912	D	1.0	0.899	D	0.999
chrX	100653467	100653467	G	C	exonic	ENSG00000102393		nonsynonymous SNV	ENSG00000102393:ENST00000218516:exon6:c.C890G:p.S297C	.	.	.	.	.	.	.	.	.	.	.	.	.	.	.	.	.	.	.	.	.	.	Pathogenic\x2cUncertain significance	Fabry_disease\x2cnot_specified	RCV000011484.4\x2cRCV000277132.1	MedGen:OMIM:Orphanet:SNOMED_CT\x2cMedGen	C0002986:301500:ORPHA324:16652001\x2cCN169374	.	.	.	.	.	.	0.0	0.912	D	1.0	0.899	D	0.98
chrX	100653464	100653464	T	C	exonic	ENSG00000102393		nonsynonymous SNV	ENSG00000102393:ENST00000218516:exon6:c.A893G:p.N298S	.	.	.	.	.	.	.	.	.	.	.	.	.	.	.	.	.	.	.	.	.	.	.	.	.	.	.	.	.	.	.	.	.	0.411	0.101	T	0.999	0.764	D	0.855
chrX	100653463	100653463	A	C	exonic	ENSG00000102393		nonsynonymous SNV	ENSG00000102393:ENST00000218516:exon6:c.T894G:p.N298K	.	.	.	.	.	.	.	.	.	.	.	.	.	.	.	.	.	.	.	.	.	.	.	.	.	.	.	.	.	.	.	.	.	0.091	0.318	T	1.0	0.899	D	0.999
chrX	100653449	100653449	A	T	exonic	ENSG00000102393		nonsynonymous SNV	ENSG00000102393:ENST00000218516:exon6:c.T908A:p.I303N	.	.	.	.	.	.	.	.	.	.	.	.	.	.	.	.	.	.	.	.	.	.	.	.	.	.	.	.	.	.	.	.	.	0.0	0.912	D	1.0	0.899	D	0.977
chrX	100653433	100653433	T	A	exonic	ENSG00000102393		nonsynonymous SNV	ENSG00000102393:ENST00000218516:exon6:c.A924T:p.K308N	.	.	.	.	.	.	.	.	.	.	.	.	.	.	.	.	.	.	.	.	.	.	.	.	.	.	.	.	.	.	.	.	.	0.002	0.721	D	1.0	0.899	D	0.993
chrX	100653429	100653429	G	A	exonic	ENSG00000102393		nonsynonymous SNV	ENSG00000102393:ENST00000218516:exon6:c.C928T:p.L310F	.	.	.	.	.	.	.	.	.	.	.	.	.	.	.	.	.	.	.	.	.	.	.	.	.	.	.	.	.	.	.	.	.	0.003	0.682	D	1.0	0.899	D	0.995
chrX	100653422	100653422	T	C	exonic	ENSG00000102393		nonsynonymous SNV	ENSG00000102393:ENST00000218516:exon6:c.A935G:p.Q312R	.	.	.	.	.	.	.	.	.	.	.	.	.	.	.	.	.	.	.	.	.	.	.	.	.	.	.	.	.	.	.	.	.	0.039	0.424	D	0.977	0.566	D	0.721
chrX	100653421	100653421	C	A	exonic	ENSG00000102393		nonsynonymous SNV	ENSG00000102393:ENST00000218516:exon6:c.G936T:p.Q312H	.	.	.	.	.	.	.	.	.	.	.	.	.	.	.	.	.	.	.	.	.	.	.	.	.	.	.	.	.	.	.	.	.	0.017	0.512	D	0.963	0.537	D	0.532
chrX	100653420	100653420	C	A	exonic	ENSG00000102393		nonsynonymous SNV	ENSG00000102393:ENST00000218516:exon6:c.G937T:p.D313Y	0.0021	0.001	0.0038	.	0.0052	0.0014	0.0031	0.0011	0.0017	0	0.0013	0.0044	0.0063	0.0029	0.0029	0.0005	0.0043	.	.	rs28935490	COSM3759317	1(large_intestine)	other|Likely benign|Likely benign|Likely benign|Likely benign|Likely benign\x2cUncertain significance|drug response	Fabry_disease|Primary_familial_hypertrophic_cardiomyopathy|not_specified|Sudden_unexplained_death|Cardiovascular_phenotype|Hypertrophic_cardiomyopathy\x2cFabry_disease|Deoxygalactonojirimycin_response	RCV000011486.7|RCV000029944.1|RCV000035314.4|RCV000172895.3|RCV000250525.1|RCV000346926.1\x2cRCV000209154.1|RCV000209542.1	MedGen:OMIM:Orphanet:SNOMED_CT|MedGen:Orphanet:SNOMED_CT|MedGen|MedGen|MedGen|Human_Phenotype_Ontology:MedGen:Orphanet\x2cMedGen:OMIM:Orphanet:SNOMED_CT|MedGen	C0002986:301500:ORPHA324:16652001|C0949658:ORPHA155:83978005|CN169374|C0520806|CN230736|HP:0001639:C0007194:ORPHA217569\x2cC0002986:301500:ORPHA324:16652001|CN233149	.	.	.	.	.	.	0.001	0.784	D	0.999	0.764	D	0.89
chrX	100653399	100653399	T	A	exonic	ENSG00000102393		nonsynonymous SNV	ENSG00000102393:ENST00000218516:exon6:c.A958T:p.N320Y	.	.	.	.	.	.	.	.	.	.	.	.	.	.	.	.	.	.	.	.	.	.	.	.	.	.	.	.	.	.	.	.	.	0.001	0.784	D	1.0	0.899	D	0.999
chrX	100653397	100653397	A	C	exonic	ENSG00000102393		nonsynonymous SNV	ENSG00000102393:ENST00000218516:exon6:c.T960G:p.N320K	.	.	.	.	.	.	.	.	.	.	.	.	.	.	.	.	.	.	.	.	.	.	.	.	.	.	.	.	.	.	.	.	.	0.002	0.721	D	1.0	0.899	D	0.997
chrX	100653396	100653396	G	C	exonic	ENSG00000102393		nonsynonymous SNV	ENSG00000102393:ENST00000218516:exon6:c.C961G:p.Q321E	.	.	.	.	.	.	.	.	.	.	.	.	.	.	.	.	.	.	.	rs730880439	.	.	.	.	.	.	.	.	.	.	.	.	.	0.0	0.912	D	1.0	0.899	D	0.996
chrX	100653395	100653395	T	C	exonic	ENSG00000102393		nonsynonymous SNV	ENSG00000102393:ENST00000218516:exon6:c.A962G:p.Q321R	.	.	.	.	.	.	.	.	.	.	.	.	.	.	.	.	.	.	.	.	.	.	.	.	.	.	.	.	.	.	.	.	.	0.0	0.912	D	1.0	0.899	D	0.999
chrX	100653375	100653375	C	T	exonic	ENSG00000102393		nonsynonymous SNV	ENSG00000102393:ENST00000218516:exon6:c.G982A:p.G328R	.	.	.	.	.	.	.	.	.	.	.	.	.	.	.	.	.	.	.	rs104894832	.	.	Pathogenic\x2cPathogenic	Fabry_disease\x2cFabry_disease	RCV000179268.3\x2cRCV000011469.5	MedGen:OMIM:Orphanet:SNOMED_CT\x2cMedGen:OMIM:Orphanet:SNOMED_CT	C0002986:301500:ORPHA324:16652001\x2cC0002986:301500:ORPHA324:16652001	.	.	.	.	.	.	0.0	0.912	D	1.0	0.899	D	1.0
chrX	100653374	100653374	C	G	exonic	ENSG00000102393		nonsynonymous SNV	ENSG00000102393:ENST00000218516:exon6:c.G983C:p.G328A	.	.	.	.	.	.	.	.	.	.	.	.	.	.	.	.	.	.	.	rs28935492	.	.	Pathogenic	Fabry_disease	RCV000011488.9	MedGen:OMIM:Orphanet:SNOMED_CT	C0002986:301500:ORPHA324:16652001	.	.	.	.	.	.	0.0	0.912	D	0.999	0.764	D	0.986
chrX	100653075	100653075	C	T	exonic	ENSG00000102393		nonsynonymous SNV	ENSG00000102393:ENST00000218516:exon7:c.G1012A:p.E338K	.	.	.	.	.	.	.	.	.	.	.	.	.	.	.	.	.	.	.	.	.	.	.	.	.	.	.	.	.	.	.	.	.	0.029	0.457	D	0.999	0.764	D	0.913
chrX	100653064	100653064	T	G	exonic	ENSG00000102393		nonsynonymous SNV	ENSG00000102393:ENST00000218516:exon7:c.A1023C:p.E341D	.	.	.	.	.	.	.	.	.	.	.	.	.	.	.	.	.	.	.	rs797044497	.	.	Pathogenic	Fabry_disease	RCV000153316.3	MedGen:OMIM:Orphanet:SNOMED_CT	C0002986:301500:ORPHA324:16652001	.	.	.	.	.	.	0.489	0.080	T	0.789	0.426	P	0.372
chrX	100653062	100653062	C	T	exonic	ENSG00000102393		nonsynonymous SNV	ENSG00000102393:ENST00000218516:exon7:c.G1025A:p.R342Q	.	.	.	.	.	.	.	.	.	.	.	.	.	.	.	.	.	.	.	rs28935493	.	.	Pathogenic	Fabry_disease	RCV000011490.12	MedGen:OMIM:Orphanet:SNOMED_CT	C0002986:301500:ORPHA324:16652001	.	.	.	.	.	.	0.003	0.682	D	1.0	0.899	D	0.896
chrX	100653045	100653045	C	G	exonic	ENSG00000102393		nonsynonymous SNV	ENSG00000102393:ENST00000218516:exon7:c.G1042C:p.A348P	.	.	.	.	.	.	.	.	.	.	.	.	.	.	.	.	.	.	.	.	.	.	.	.	.	.	.	.	.	.	.	.	.	0.011	0.555	D	0.942	0.510	P	0.937
chrX	100653032	100653032	G	T	exonic	ENSG00000102393		nonsynonymous SNV	ENSG00000102393:ENST00000218516:exon7:c.C1055A:p.A352D	.	.	.	.	.	.	.	.	.	.	.	.	.	.	.	.	.	.	.	.	.	.	.	.	.	.	.	.	.	.	.	.	.	0.002	0.721	D	0.999	0.764	D	0.94
chrX	100653022	100653022	G	T	exonic	ENSG00000102393		nonsynonymous SNV	ENSG00000102393:ENST00000218516:exon7:c.C1065A:p.N355K	.	.	.	.	.	.	.	.	.	.	.	.	.	.	.	.	.	.	.	.	.	.	.	.	.	.	.	.	.	.	.	.	.	0.004	0.654	D	1.0	0.899	D	0.988
chrX	100653021	100653021	G	A	exonic	ENSG00000102393		nonsynonymous SNV	ENSG00000102393:ENST00000218516:exon7:c.C1066T:p.R356W	.	.	.	.	.	.	.	.	.	.	.	.	.	.	.	.	.	.	.	rs104894827	.	.	other	Fabry_disease	RCV000011459.5	MedGen:OMIM:Orphanet:SNOMED_CT	C0002986:301500:ORPHA324:16652001	.	.	.	.	.	.	0.004	0.654	D	1.0	0.899	D	0.757
chrX	100653006	100653006	C	G	exonic	ENSG00000102393		nonsynonymous SNV	ENSG00000102393:ENST00000218516:exon7:c.G1081C:p.G361R	.	.	.	.	.	.	.	.	.	.	.	.	.	.	.	.	.	.	.	rs28935494	.	.	Pathogenic\x2cPathogenic	Fabry_disease\x2cnot_provided	RCV000011492.5\x2cRCV000235836.1	MedGen:OMIM:Orphanet:SNOMED_CT\x2cMedGen	C0002986:301500:ORPHA324:16652001\x2cCN221809	.	.	.	.	.	.	0.166	0.231	T	1.0	0.899	D	0.99
chrX	100653002	100653002	G	A	exonic	ENSG00000102393		nonsynonymous SNV	ENSG00000102393:ENST00000218516:exon7:c.C1085T:p.P362L	.	.	.	.	.	.	.	.	.	.	.	.	.	.	.	.	.	.	.	rs730880441	.	.	Pathogenic	not_provided	RCV000157883.2	MedGen	CN221809	.	.	.	.	.	.	0.001	0.784	D	1.0	0.899	D	0.97
chrX	100653000	100653000	G	A	exonic	ENSG00000102393		nonsynonymous SNV	ENSG00000102393:ENST00000218516:exon7:c.C1087T:p.R363C	.	.	.	.	.	.	.	.	.	.	.	.	.	.	.	.	.	.	.	rs797044776	.	.	Pathogenic	Fabry_disease	RCV000179729.1	MedGen:OMIM:Orphanet:SNOMED_CT	C0002986:301500:ORPHA324:16652001	.	.	.	.	.	.	0.165	0.232	T	0.623	0.381	P	0.03
chrX	100652969	100652969	C	T	exonic	ENSG00000102393		nonsynonymous SNV	ENSG00000102393:ENST00000218516:exon7:c.G1118A:p.G373D	.	.	.	.	.	.	.	.	.	.	.	.	.	.	.	.	.	.	.	rs869312227	.	.	Pathogenic|Pathogenic	not_provided|Fabry_disease	RCV000236260.2|RCV000408201.1	MedGen|MedGen:OMIM:Orphanet:SNOMED_CT	CN221809|C0002986:301500:ORPHA324:16652001	.	.	.	.	.	.	0.035	0.437	D	0.987	0.600	D	0.626
chrX	100652957	100652957	G	T	exonic	ENSG00000102393		nonsynonymous SNV	ENSG00000102393:ENST00000218516:exon7:c.C1130A:p.A377D	.	.	.	.	.	.	.	.	.	.	.	.	.	.	.	.	.	.	.	.	.	.	.	.	.	.	.	.	.	.	.	.	.	0.205	0.200	T	0.97	0.550	D	0.902
chrX	100652942	100652942	C	T	exonic	ENSG00000102393		nonsynonymous SNV	ENSG00000102393:ENST00000218516:exon7:c.G1145A:p.C382Y	.	.	.	.	.	.	.	.	.	.	.	.	.	.	.	.	.	.	.	rs113993943	.	.	.	.	.	.	.	.	.	.	.	.	.	1.0	0.010	T	1.0	0.899	D	0.955
chrX	100652936	100652936	A	T	exonic	ENSG00000102393		nonsynonymous SNV	ENSG00000102393:ENST00000218516:exon7:c.T1151A:p.I384N	.	.	.	.	.	.	.	.	.	.	.	.	.	.	.	.	.	.	.	.	.	.	.	.	.	.	.	.	.	.	.	.	.	0.585	0.059	T	1.0	0.899	D	0.938
chrX	100652930	100652930	T	G	exonic	ENSG00000102393		nonsynonymous SNV	ENSG00000102393:ENST00000218516:exon7:c.A1157C:p.Q386P	.	.	.	.	.	.	.	.	.	.	.	.	.	.	.	.	.	.	.	rs797044775	.	.	Pathogenic	Fabry_disease	RCV000179728.1	MedGen:OMIM:Orphanet:SNOMED_CT	C0002986:301500:ORPHA324:16652001	.	.	.	.	.	.	0.032	0.446	D	0.988	0.604	D	0.836
chrX	100652895	100652895	C	T	exonic	ENSG00000102393		nonsynonymous SNV	ENSG00000102393:ENST00000218516:exon7:c.G1192A:p.E398K	.	.	.	.	.	.	.	.	.	.	.	.	.	.	.	.	.	.	.	.	.	.	.	.	.	.	.	.	.	.	.	.	.	0.889	0.025	T	0.032	0.189	B	0.008
chrX	100652879	100652879	A	G	exonic	ENSG00000102393		nonsynonymous SNV	ENSG00000102393:ENST00000218516:exon7:c.T1208C:p.L403S	.	.	.	.	.	.	.	.	.	.	.	.	.	.	.	.	.	.	.	.	.	.	.	.	.	.	.	.	.	.	.	.	.	0.008	0.586	D	0.999	0.764	D	0.913
chrX	100652867	100652867	A	T	exonic	ENSG00000102393		nonsynonymous SNV	ENSG00000102393:ENST00000218516:exon7:c.T1220A:p.I407K	.	.	.	.	.	.	.	.	.	.	.	.	.	.	.	.	.	.	.	.	.	.	.	.	.	.	.	.	.	.	.	.	.	0.0	0.912	D	0.996	0.670	D	0.965
chrX	100652862	100652862	G	C	exonic	ENSG00000102393		nonsynonymous SNV	ENSG00000102393:ENST00000218516:exon7:c.C1225G:p.P409A	.	.	.	.	.	.	.	.	.	.	.	.	.	.	.	.	.	.	.	.	.	.	.	.	.	.	.	.	.	.	.	.	.	0.0	0.912	D	1.0	0.899	D	0.997
chrX	100652846	100652846	A	G	exonic	ENSG00000102393		nonsynonymous SNV	ENSG00000102393:ENST00000218516:exon7:c.T1241C:p.L414S	.	.	.	.	.	.	.	.	.	.	.	.	.	.	.	.	.	.	.	.	.	.	.	.	.	.	.	.	.	.	.	.	.	0.001	0.784	D	1.0	0.899	D	0.999
chrX	100656656	100656656	C	G	exonic	ENSG00000102393		nonsynonymous SNV	ENSG00000102393:ENST00000218516:exon3:c.G511C:p.G171R,ENSG00000102393:ENST00000493905:exon3:c.G511C:p.G171R	.	.	.	.	.	.	.	.	.	.	.	.	.	.	.	.	.	.	.	.	.	.	.	.	.	.	.	.	.	.	.	.	.	0.0	0.912	D	1.0	0.899	D	1.0
chrX	100653519	100653519	G	T	exonic	ENSG00000102393		nonsynonymous SNV	ENSG00000102393:ENST00000218516:exon6:c.C838A:p.Q280K	.	.	.	.	.	.	.	.	.	.	.	.	.	.	.	.	.	.	.	.	.	.	.	.	.	.	.	.	.	.	.	.	.	0.005	0.632	D	0.916	0.487	P	0.243
chrX	100653068	100653068	C	G	exonic	ENSG00000102393		nonsynonymous SNV	ENSG00000102393:ENST00000218516:exon7:c.G1019C:p.W340S	.	.	.	.	.	.	.	.	.	.	.	.	.	.	.	.	.	.	.	.	.	.	.	.	.	.	.	.	.	.	.	.	.	0.0	0.912	D	1.0	0.899	D	1.0
chrX	100653861	100653861	C	T	exonic	ENSG00000102393		nonsynonymous SNV	ENSG00000102393:ENST00000218516:exon5:c.G713A:p.S238N	.	.	.	.	.	.	.	.	.	.	.	.	.	.	.	.	.	.	.	rs730880450	.	.	Pathogenic	not_provided	RCV000157899.2	MedGen	CN221809	.	.	.	.	.	.	0.021	0.491	D	1.0	0.899	D	0.997
chrX	100656731	100656731	G	A	exonic	ENSG00000102393		nonsynonymous SNV	ENSG00000102393:ENST00000218516:exon3:c.C436T:p.P146S,ENSG00000102393:ENST00000493905:exon3:c.C436T:p.P146S	.	.	.	.	.	.	.	.	.	.	.	.	.	.	.	.	.	.	.	rs104894837	.	.	Pathogenic	Fabry_disease	RCV000011473.5	MedGen:OMIM:Orphanet:SNOMED_CT	C0002986:301500:ORPHA324:16652001	.	.	.	.	.	.	0.003	0.682	D	1.0	0.899	D	0.996
chrX	100655665	100655665	G	A	exonic	ENSG00000102393		nonsynonymous SNV	ENSG00000102393:ENST00000218516:exon4:c.C628T:p.P210S,ENSG00000102393:ENST00000493905:exon4:c.C628T:p.P210S	.	.	.	.	.	.	.	.	.	.	.	.	.	.	.	.	.	.	.	.	.	.	.	.	.	.	.	.	.	.	.	.	.	0.37	0.115	T	0.758	0.415	P	0.065
chrX	100655664	100655664	G	A	exonic	ENSG00000102393		nonsynonymous SNV	ENSG00000102393:ENST00000218516:exon4:c.C629T:p.P210L,ENSG00000102393:ENST00000493905:exon4:c.C629T:p.P210L	.	.	.	.	.	.	.	.	.	.	.	.	.	.	.	.	.	.	.	.	.	.	.	.	.	.	.	.	.	.	.	.	.	0.118	0.281	T	0.975	0.561	D	0.356
chrX	100662739	100662739	C	T	exonic	ENSG00000102393		nonsynonymous SNV	ENSG00000102393:ENST00000218516:exon1:c.G153A:p.M51I,ENSG00000102393:ENST00000493905:exon1:c.G153A:p.M51I	.	.	.	.	.	.	.	.	.	.	.	.	.	.	.	.	.	.	.	.	.	.	.	.	.	.	.	.	.	.	.	.	.	0.02	0.496	D	0.067	0.277	B	0.127
chrX	100658971	100658971	T	C	exonic	ENSG00000102393		nonsynonymous SNV	ENSG00000102393:ENST00000218516:exon2:c.A197G:p.E66G,ENSG00000102393:ENST00000493905:exon2:c.A197G:p.E66G	.	.	.	.	.	.	.	.	.	.	.	.	.	.	.	.	.	.	.	rs869312264	.	.	.	.	.	.	.	.	.	.	.	.	.	0.001	0.784	D	0.998	0.715	D	0.987
chrX	100658878	100658878	G	A	exonic	ENSG00000102393		nonsynonymous SNV	ENSG00000102393:ENST00000218516:exon2:c.C290T:p.A97V,ENSG00000102393:ENST00000493905:exon2:c.C290T:p.A97V	.	.	.	.	.	.	.	.	.	.	.	.	.	.	.	.	.	.	.	.	.	.	.	.	.	.	.	.	.	.	.	.	.	0.119	0.280	T	0.974	0.559	D	0.639
chrX	100658833	100658833	C	T	exonic	ENSG00000102393		nonsynonymous SNV	ENSG00000102393:ENST00000218516:exon2:c.G335A:p.R112H,ENSG00000102393:ENST00000493905:exon2:c.G335A:p.R112H	.	.	.	.	.	.	1.14e-05	0	0	0	0	0.02084	0	0	0.0001	.	0.0001	.	.	rs372966991	.	.	Likely pathogenic\x2cPathogenic	Fabry_disease\x2cFabry_disease	RCV000078276.4\x2cRCV000175540.4	MedGen:OMIM:Orphanet:SNOMED_CT\x2cMedGen:OMIM:Orphanet:SNOMED_CT	C0002986:301500:ORPHA324:16652001\x2cC0002986:301500:ORPHA324:16652001	.	.	.	.	.	.	0.001	0.784	D	1.0	0.899	D	1.0
chrX	100652859	100652859	T	C	exonic	ENSG00000102393		nonsynonymous SNV	ENSG00000102393:ENST00000218516:exon7:c.A1228G:p.T410A	.	.	.	.	.	.	.	.	.	.	.	.	.	.	.	.	.	.	.	rs104894852	.	.	Pathogenic	Fabry_disease	RCV000011518.10	MedGen:OMIM:Orphanet:SNOMED_CT	C0002986:301500:ORPHA324:16652001	.	.	.	.	.	.	0.006	0.614	D	0.242	0.292	B	0.078
chrX	100658809	100658809	A	G	exonic	ENSG00000102393		nonsynonymous SNV	ENSG00000102393:ENST00000218516:exon2:c.T359C:p.L120P,ENSG00000102393:ENST00000493905:exon2:c.T359C:p.L120P	.	.	.	.	.	.	.	.	.	.	.	.	.	.	.	.	.	.	.	.	.	.	.	.	.	.	.	.	.	.	.	.	.	0.0	0.912	D	1.0	0.899	D	0.999
chrX	100652955	100652955	A	G	exonic	ENSG00000102393		nonsynonymous SNV	ENSG00000102393:ENST00000218516:exon7:c.T1132C:p.C378R	.	.	.	.	.	.	.	.	.	.	.	.	.	.	.	.	.	.	.	rs869312230	.	.	.	.	.	.	.	.	.	.	.	.	.	0.299	0.145	T	1.0	0.899	D	0.998
chrX	100652900	100652900	A	T	exonic	ENSG00000102393		nonsynonymous SNV	ENSG00000102393:ENST00000218516:exon7:c.T1187A:p.F396Y	.	.	.	.	.	.	.	.	.	.	.	.	.	.	.	.	.	.	.	.	.	.	.	.	.	.	.	.	.	.	.	.	.	0.888	0.025	T	0.327	0.314	B	0.041
chrX	100653776	100653776	A	T	exonic	ENSG00000102393		nonsynonymous SNV	ENSG00000102393:ENST00000218516:exon5:c.T798A:p.D266E	.	.	.	.	.	.	.	.	.	.	.	.	.	.	.	.	.	.	.	.	.	.	.	.	.	.	.	.	.	.	.	.	.	0.0	0.912	D	1.0	0.899	D	0.998
chrX	100653393	100653393	C	G	exonic	ENSG00000102393		nonsynonymous SNV	ENSG00000102393:ENST00000218516:exon6:c.G964C:p.D322H	.	.	.	.	.	.	.	.	.	.	.	.	.	.	.	.	.	.	.	.	.	.	.	.	.	.	.	.	.	.	.	.	.	0.0	0.912	D	1.0	0.899	D	1.0
chrX	100658921	100658921	C	T	exonic	ENSG00000102393		nonsynonymous SNV	ENSG00000102393:ENST00000218516:exon2:c.G247A:p.D83N,ENSG00000102393:ENST00000493905:exon2:c.G247A:p.D83N	.	.	.	.	.	.	0.02279	0	0	0	0	0.04168	0	0	.	.	.	.	.	rs782722577	.	.	Uncertain significance	Fabry_disease	RCV000471970.1	MedGen:OMIM:Orphanet:SNOMED_CT	C0002986:301500:ORPHA324:16652001	.	.	.	.	.	.	0.018	0.506	D	0.042	0.581	B	0.242
chrX	100658831	100658831	A	G	exonic	ENSG00000102393		nonsynonymous SNV	ENSG00000102393:ENST00000218516:exon2:c.T337C:p.F113L,ENSG00000102393:ENST00000493905:exon2:c.T337C:p.F113L	.	.	.	.	.	.	.	.	.	.	.	.	.	.	.	.	.	.	.	rs869312142	.	.	drug response|Likely pathogenic	Deoxygalactonojirimycin_response|Fabry_disease	RCV000208936.1|RCV000209492.1	MedGen|MedGen:OMIM:Orphanet:SNOMED_CT	CN233149|C0002986:301500:ORPHA324:16652001	.	.	.	.	.	.	0.0	0.912	D	1.0	0.899	D	1.0
chrX	100658831	100658831	A	G	exonic	ENSG00000102393		nonsynonymous SNV	ENSG00000102393:ENST00000218516:exon2:c.T337C:p.F113L,ENSG00000102393:ENST00000493905:exon2:c.T337C:p.F113L	.	.	.	.	.	.	.	.	.	.	.	.	.	.	.	.	.	.	.	rs869312142	.	.	drug response|Likely pathogenic	Deoxygalactonojirimycin_response|Fabry_disease	RCV000208936.1|RCV000209492.1	MedGen|MedGen:OMIM:Orphanet:SNOMED_CT	CN233149|C0002986:301500:ORPHA324:16652001	.	.	.	.	.	.	0.0	0.912	D	1.0	0.899	D	1.0
chrX	100653887	100653887	A	C	exonic	ENSG00000102393		nonsynonymous SNV	ENSG00000102393:ENST00000218516:exon5:c.T687G:p.F229L	.	.	.	.	.	.	.	.	.	.	.	.	.	.	.	.	.	.	.	.	.	.	.	.	.	.	.	.	.	.	.	.	.	0.016	0.518	D	0.862	0.454	P	0.142
chrX	100653834	100653834	G	C	exonic	ENSG00000102393		nonsynonymous SNV	ENSG00000102393:ENST00000218516:exon5:c.C740G:p.S247C	.	.	.	.	.	.	.	.	.	.	.	.	.	.	.	.	.	.	.	.	.	.	.	.	.	.	.	.	.	.	.	.	.	0.043	0.413	D	0.999	0.764	D	0.881
chrX	100653538	100653538	A	T	exonic	ENSG00000102393		nonsynonymous SNV	ENSG00000102393:ENST00000218516:exon6:c.T819A:p.F273L	.	.	.	.	.	.	.	.	.	.	.	.	.	.	.	.	.	.	.	.	.	.	.	.	.	.	.	.	.	.	.	.	.	0.003	0.682	D	1.0	0.899	D	0.921
chrX	100653473	100653473	A	C	exonic	ENSG00000102393		nonsynonymous SNV	ENSG00000102393:ENST00000218516:exon6:c.T884G:p.F295C	.	.	.	.	.	.	.	.	.	.	.	.	.	.	.	.	.	.	.	.	.	.	.	.	.	.	.	.	.	.	.	.	.	0.001	0.784	D	0.997	0.689	D	0.881
chrX	100653410	100653410	A	T	exonic	ENSG00000102393		nonsynonymous SNV	ENSG00000102393:ENST00000218516:exon6:c.T947A:p.V316E	.	.	.	.	.	.	.	.	.	.	.	.	.	.	.	.	.	.	.	.	.	.	.	.	.	.	.	.	.	.	.	.	.	0.001	0.784	D	1.0	0.899	D	0.997
chrX	100653015	100653015	C	T	exonic	ENSG00000102393		nonsynonymous SNV	ENSG00000102393:ENST00000218516:exon7:c.G1072A:p.E358K	.	.	.	.	.	.	.	.	.	.	.	.	.	.	.	.	.	.	.	rs797044774	.	.	Pathogenic	Fabry_disease	RCV000179727.3	MedGen:OMIM:Orphanet:SNOMED_CT	C0002986:301500:ORPHA324:16652001	.	.	.	.	.	.	0.294	0.148	T	1.0	0.899	D	0.951
chrX	100653014	100653014	T	G	exonic	ENSG00000102393		nonsynonymous SNV	ENSG00000102393:ENST00000218516:exon7:c.A1073C:p.E358A	.	.	.	.	.	.	.	.	.	.	.	.	.	.	.	.	.	.	.	.	.	.	.	.	.	.	.	.	.	.	.	.	.	0.518	0.073	T	0.998	0.715	D	0.913
chrX	100655676	100655676	A	G	exonic	ENSG00000102393		nonsynonymous SNV	ENSG00000102393:ENST00000218516:exon4:c.T617C:p.L206P,ENSG00000102393:ENST00000493905:exon4:c.T617C:p.L206P	.	.	.	.	.	.	.	.	.	.	.	.	.	.	.	.	.	.	.	.	.	.	.	.	.	.	.	.	.	.	.	.	.	0.179	0.220	T	1.0	0.899	D	0.952
[truncated: 77 more columns]
