# Supplementary material for: Challenging popular tools for the annotation of genetic variations with a real case, pathogenic mutations of lysosomal alpha-galactosidase
Source: BMC Bioinformatics. 2018 Nov 30;19(Suppl 15):433. doi: 10.1186/s12859-018-2416-7 (PMC6266955; doi:10.1186/s12859-018-2416-7)
Supplement: Supplementary file 2 — wANNOVAR annotated GLA mutation with relative residual activities. (XLSX 212 kb) [file 12859_2018_2416_MOESM2_ESM.xlsx]

## Sheet: ST2
Chr	Start	End	Ref	Alt	Func.ensGene	Gene.ensGene	GeneDetail.ensGene	ExonicFunc.ensGene	AAChange.ensGene	X1000G_ALL	X1000G_AFR	X1000G_AMR	X1000G_EAS	X1000G_EUR	X1000G_SAS	ExAC_Freq	ExAC_AFR	ExAC_AMR	ExAC_EAS	ExAC_FIN	ExAC_NFE	ExAC_OTH	ExAC_SAS	ESP6500si_ALL	ESP6500si_AA	ESP6500si_EA	CG46	NCI60	dbSNP	COSMIC_ID	COSMIC_DIS	ClinVar_SIG	ClinVar_DIS	ClinVar_ID	ClinVar_DB	ClinVar_DBID	GWAS_DIS	GWAS_OR	GWAS_BETA	GWAS_PUBMED	GWAS_SNP	GWAS_P	SIFT_score	SIFT_converted_rankscore	SIFT_pred	Polyphen2_HDIV_score	Polyphen2_HDIV_rankscore	Polyphen2_HDIV_pred	Polyphen2_HVAR_score
chrX	100662702	100662702	T	A	exonic	ENSG00000102393	NA	nonsynonymous SNV	ENSG00000102393:ENST00000218516:exon1:c.A190T:p.I64F,ENSG00000102393:ENST00000493905:exon1:c.A190T:p.I64F	NA	NA	NA	NA	NA	NA	NA	NA	NA	NA	NA	NA	NA	NA	NA	NA	NA	NA	NA	rs869312139	NA	NA	Pathogenic|drug response	Fabry_disease|Deoxygalactonojirimycin_response	RCV000209059.1|RCV000209447.1	MedGen:OMIM:Orphanet:SNOMED_CT|MedGen	C0002986:301500:ORPHA324:16652001|CN233149	NA	NA	NA	NA	NA	NA	0.001	0.784	D	0.969	0.596	D	0.874
chrX	100658896	100658896	A	T	exonic	ENSG00000102393	NA	nonsynonymous SNV	ENSG00000102393:ENST00000218516:exon2:c.T272A:p.I91N,ENSG00000102393:ENST00000493905:exon2:c.T272A:p.I91N	NA	NA	NA	NA	NA	NA	NA	NA	NA	NA	NA	NA	NA	NA	NA	NA	NA	NA	NA	rs869312141	NA	NA	drug response|Pathogenic	Deoxygalactonojirimycin_response|Fabry_disease	RCV000209224.1|RCV000209786.1	MedGen|MedGen:OMIM:Orphanet:SNOMED_CT	CN233149|C0002986:301500:ORPHA324:16652001	NA	NA	NA	NA	NA	NA	0	0.912	D	1	0.899	D	1
chrX	100655683	100655683	A	G	exonic	ENSG00000102393	NA	nonsynonymous SNV	ENSG00000102393:ENST00000218516:exon4:c.T610C:p.W204R,ENSG00000102393:ENST00000493905:exon4:c.T610C:p.W204R	NA	NA	NA	NA	NA	NA	NA	NA	NA	NA	NA	NA	NA	NA	NA	NA	NA	NA	NA	rs869312148	NA	NA	Pathogenic|drug response	Fabry_disease|Deoxygalactonojirimycin_response	RCV000209164.1|RCV000209436.1	MedGen:OMIM:Orphanet:SNOMED_CT|MedGen	C0002986:301500:ORPHA324:16652001|CN233149	NA	NA	NA	NA	NA	NA	0	0.912	D	1	0.899	D	1
chrX	100653790	100653790	A	G	exonic	ENSG00000102393	NA	nonsynonymous SNV	ENSG00000102393:ENST00000218516:exon5:c.T784C:p.W262R	NA	NA	NA	NA	NA	NA	NA	NA	NA	NA	NA	NA	NA	NA	NA	NA	NA	NA	NA	rs869312154	NA	NA	Pathogenic|drug response	Fabry_disease|Deoxygalactonojirimycin_response	RCV000209382.1|RCV000209767.1	MedGen:OMIM:Orphanet:SNOMED_CT|MedGen	C0002986:301500:ORPHA324:16652001|CN233149	NA	NA	NA	NA	NA	NA	0	0.912	D	1	0.899	D	0.999
chrX	100656763	100656763	G	A	exonic	ENSG00000102393	NA	nonsynonymous SNV	ENSG00000102393:ENST00000218516:exon3:c.C404T:p.A135V,ENSG00000102393:ENST00000493905:exon3:c.C404T:p.A135V	NA	NA	NA	NA	NA	NA	NA	NA	NA	NA	NA	NA	NA	NA	NA	NA	NA	NA	NA	NA	NA	NA	NA	NA	NA	NA	NA	NA	NA	NA	NA	NA	NA	0.092	0.316	T	0.975	0.715	D	0.595
chrX	100656740	100656740	C	G	exonic	ENSG00000102393	NA	nonsynonymous SNV	ENSG00000102393:ENST00000218516:exon3:c.G427C:p.A143P,ENSG00000102393:ENST00000493905:exon3:c.G427C:p.A143P	NA	NA	NA	NA	NA	NA	NA	NA	NA	NA	NA	NA	NA	NA	NA	NA	NA	NA	NA	rs104894845	NA	NA	other|Pathogenic\x2cother|Uncertain significance|Uncertain significance|Pathogenic	Fabry_disease|not_provided\x2cFabry_disease|Cardiomyopathy|not_specified|not_provided	RCV000011516.6|RCV000157890.2\x2cRCV000011495.10|RCV000157242.2|RCV000211872.1|RCV000224064.1	MedGen:OMIM:Orphanet:SNOMED_CT|MedGen\x2cMedGen:OMIM:Orphanet:SNOMED_CT|MedGen:Orphanet:SNOMED_CT|MedGen|MedGen	C0002986:301500:ORPHA324:16652001|CN221809\x2cC0002986:301500:ORPHA324:16652001|C0878544:ORPHA167848:85898001|CN169374|CN221809	NA	NA	NA	NA	NA	NA	0.006	0.614	D	0.659	0.899	P	0.551
chrX	100656700	100656700	G	T	exonic	ENSG00000102393	NA	nonsynonymous SNV	ENSG00000102393:ENST00000218516:exon3:c.C467A:p.A156D,ENSG00000102393:ENST00000493905:exon3:c.C467A:p.A156D	NA	NA	NA	NA	NA	NA	NA	NA	NA	NA	NA	NA	NA	NA	NA	NA	NA	NA	NA	rs869312307	NA	NA	NA	NA	NA	NA	NA	NA	NA	NA	NA	NA	NA	0	0.912	D	1	0.899	D	1
chrX	100662848	100662848	G	T	exonic	ENSG00000102393	NA	nonsynonymous SNV	ENSG00000102393:ENST00000218516:exon1:c.C44A:p.A15E,ENSG00000102393:ENST00000493905:exon1:c.C44A:p.A15E	NA	NA	NA	NA	NA	NA	NA	NA	NA	NA	NA	NA	NA	NA	NA	NA	NA	NA	NA	rs869312304	NA	NA	NA	NA	NA	NA	NA	NA	NA	NA	NA	NA	NA	0.143	0.253	T	0.553	0.363	P	0.081
chrX	100653503	100653503	G	T	exonic	ENSG00000102393	NA	nonsynonymous SNV	ENSG00000102393:ENST00000218516:exon6:c.C854A:p.A285D	NA	NA	NA	NA	NA	NA	NA	NA	NA	NA	NA	NA	NA	NA	NA	NA	NA	NA	NA	NA	NA	NA	NA	NA	NA	NA	NA	NA	NA	NA	NA	NA	NA	0.001	0.784	D	1	0.899	D	0.999
chrX	100653495	100653495	C	G	exonic	ENSG00000102393	NA	nonsynonymous SNV	ENSG00000102393:ENST00000218516:exon6:c.G862C:p.A288P	NA	NA	NA	NA	NA	NA	NA	NA	NA	NA	NA	NA	NA	NA	NA	NA	NA	NA	NA	rs869312436	NA	NA	NA	NA	NA	NA	NA	NA	NA	NA	NA	NA	NA	0.003	0.682	D	1	0.899	D	0.997
chrX	100656743	100656743	A	G	exonic	ENSG00000102393	NA	nonsynonymous SNV	ENSG00000102393:ENST00000218516:exon3:c.T424C:p.C142R,ENSG00000102393:ENST00000493905:exon3:c.T424C:p.C142R	NA	NA	NA	NA	NA	NA	NA	NA	NA	NA	NA	NA	NA	NA	NA	NA	NA	NA	NA	NA	NA	NA	Pathogenic	Fabry_disease	RCV000301351.1	MedGen:OMIM:Orphanet:SNOMED_CT	C0002986:301500:ORPHA324:16652001	NA	NA	NA	NA	NA	NA	0.001	0.784	D	1	0.899	D	1
chrX	100656653	100656653	A	C	exonic	ENSG00000102393	NA	nonsynonymous SNV	ENSG00000102393:ENST00000218516:exon3:c.T514G:p.C172G,ENSG00000102393:ENST00000493905:exon3:c.T514G:p.C172G	NA	NA	NA	NA	NA	NA	NA	NA	NA	NA	NA	NA	NA	NA	NA	NA	NA	NA	NA	NA	NA	NA	NA	NA	NA	NA	NA	NA	NA	NA	NA	NA	NA	0	0.912	D	1	0.899	D	1
chrX	100656652	100656652	C	T	exonic	ENSG00000102393	NA	nonsynonymous SNV	ENSG00000102393:ENST00000218516:exon3:c.G515A:p.C172Y,ENSG00000102393:ENST00000493905:exon3:c.G515A:p.C172Y	NA	NA	NA	NA	NA	NA	NA	NA	NA	NA	NA	NA	NA	NA	NA	NA	NA	NA	NA	rs869312318	NA	NA	NA	NA	NA	NA	NA	NA	NA	NA	NA	NA	NA	0	0.912	D	1	0.899	D	1
chrX	100655688	100655688	C	T	exonic	ENSG00000102393	NA	nonsynonymous SNV	ENSG00000102393:ENST00000218516:exon4:c.G605A:p.C202Y,ENSG00000102393:ENST00000493905:exon4:c.G605A:p.C202Y	NA	NA	NA	NA	NA	NA	NA	NA	NA	NA	NA	NA	NA	NA	NA	NA	NA	NA	NA	rs869312344	COSM291471	1(large_intestine)	Pathogenic	Fabry_disease	RCV000359005.1	MedGen:OMIM:Orphanet:SNOMED_CT	C0002986:301500:ORPHA324:16652001	NA	NA	NA	NA	NA	NA	0	0.912	D	1	0.899	D	1
chrX	100652955	100652955	A	G	exonic	ENSG00000102393	NA	nonsynonymous SNV	ENSG00000102393:ENST00000218516:exon7:c.T1132C:p.C378R	NA	NA	NA	NA	NA	NA	NA	NA	NA	NA	NA	NA	NA	NA	NA	NA	NA	NA	NA	rs869312230	NA	NA	NA	NA	NA	NA	NA	NA	NA	NA	NA	NA	NA	0.299	0.145	T	1	0.899	D	0.998
chrX	100662738	100662738	A	C	exonic	ENSG00000102393	NA	nonsynonymous SNV	ENSG00000102393:ENST00000218516:exon1:c.T154G:p.C52G,ENSG00000102393:ENST00000493905:exon1:c.T154G:p.C52G	NA	NA	NA	NA	NA	NA	NA	NA	NA	NA	NA	NA	NA	NA	NA	NA	NA	NA	NA	NA	NA	NA	NA	NA	NA	NA	NA	NA	NA	NA	NA	NA	NA	0	0.912	D	1	0.899	D	0.998
chrX	100662736	100662736	G	C	exonic	ENSG00000102393	NA	nonsynonymous SNV	ENSG00000102393:ENST00000218516:exon1:c.C156G:p.C52W,ENSG00000102393:ENST00000493905:exon1:c.C156G:p.C52W	NA	NA	NA	NA	NA	NA	NA	NA	NA	NA	NA	NA	NA	NA	NA	NA	NA	NA	NA	NA	NA	NA	NA	NA	NA	NA	NA	NA	NA	NA	NA	NA	NA	0	0.912	D	1	0.899	D	1
chrX	100662725	100662725	C	T	exonic	ENSG00000102393	NA	nonsynonymous SNV	ENSG00000102393:ENST00000218516:exon1:c.G167A:p.C56Y,ENSG00000102393:ENST00000493905:exon1:c.G167A:p.C56Y	NA	NA	NA	NA	NA	NA	NA	NA	NA	NA	NA	NA	NA	NA	NA	NA	NA	NA	NA	rs869312258	NA	NA	NA	NA	NA	NA	NA	NA	NA	NA	NA	NA	NA	0	0.912	D	1	0.899	D	0.999
chrX	100662704	100662704	C	T	exonic	ENSG00000102393	NA	nonsynonymous SNV	ENSG00000102393:ENST00000218516:exon1:c.G188A:p.C63Y,ENSG00000102393:ENST00000493905:exon1:c.G188A:p.C63Y	NA	NA	NA	NA	NA	NA	NA	NA	NA	NA	NA	NA	NA	NA	NA	NA	NA	NA	NA	NA	NA	NA	NA	NA	NA	NA	NA	NA	NA	NA	NA	NA	NA	0.002	0.721	D	1	0.899	D	0.999
chrX	100658887	100658887	C	G	exonic	ENSG00000102393	NA	nonsynonymous SNV	ENSG00000102393:ENST00000218516:exon2:c.G281C:p.C94S,ENSG00000102393:ENST00000493905:exon2:c.G281C:p.C94S	NA	NA	NA	NA	NA	NA	NA	NA	NA	NA	NA	NA	NA	NA	NA	NA	NA	NA	NA	NA	NA	NA	NA	NA	NA	NA	NA	NA	NA	NA	NA	NA	NA	0	0.912	D	0.997	0.689	D	0.965
chrX	100658887	100658887	C	T	exonic	ENSG00000102393	NA	nonsynonymous SNV	ENSG00000102393:ENST00000218516:exon2:c.G281A:p.C94Y,ENSG00000102393:ENST00000493905:exon2:c.G281A:p.C94Y	NA	NA	NA	NA	NA	NA	NA	NA	NA	NA	NA	NA	NA	NA	NA	NA	NA	NA	NA	rs113173389	NA	NA	Pathogenic	Fabry_disease	RCV000078274.6	MedGen:OMIM:Orphanet:SNOMED_CT	C0002986:301500:ORPHA324:16652001	NA	NA	NA	NA	NA	NA	0	0.912	D	1	0.899	D	0.997
chrX	100656759	100656759	A	T	exonic	ENSG00000102393	NA	nonsynonymous SNV	ENSG00000102393:ENST00000218516:exon3:c.T408A:p.D136E,ENSG00000102393:ENST00000493905:exon3:c.T408A:p.D136E	NA	NA	NA	NA	NA	NA	NA	NA	NA	NA	NA	NA	NA	NA	NA	NA	NA	NA	NA	NA	NA	NA	NA	NA	NA	NA	NA	NA	NA	NA	NA	NA	NA	0.002	0.721	D	0.997	0.899	D	0.988
chrX	100656673	100656673	T	A	exonic	ENSG00000102393	NA	nonsynonymous SNV	ENSG00000102393:ENST00000218516:exon3:c.A494T:p.D165V,ENSG00000102393:ENST00000493905:exon3:c.A494T:p.D165V	NA	NA	NA	NA	NA	NA	NA	NA	NA	NA	NA	NA	NA	NA	NA	NA	NA	NA	NA	NA	NA	NA	NA	NA	NA	NA	NA	NA	NA	NA	NA	NA	NA	0	0.912	D	1	0.899	D	0.997
chrX	100656674	100656674	C	A	exonic	ENSG00000102393	NA	nonsynonymous SNV	ENSG00000102393:ENST00000218516:exon3:c.G493T:p.D165Y,ENSG00000102393:ENST00000493905:exon3:c.G493T:p.D165Y	NA	NA	NA	NA	NA	NA	NA	NA	NA	NA	NA	NA	NA	NA	NA	NA	NA	NA	NA	NA	NA	NA	NA	NA	NA	NA	NA	NA	NA	NA	NA	NA	NA	0	0.912	D	1	0.899	D	1
chrX	100656659	100656659	C	T	exonic	ENSG00000102393	NA	nonsynonymous SNV	ENSG00000102393:ENST00000218516:exon3:c.G508A:p.D170N,ENSG00000102393:ENST00000493905:exon3:c.G508A:p.D170N	NA	NA	NA	NA	NA	NA	NA	NA	NA	NA	NA	NA	NA	NA	NA	NA	NA	NA	NA	rs869312315	NA	NA	NA	NA	NA	NA	NA	NA	NA	NA	NA	NA	NA	0	0.912	D	0.997	0.899	D	0.974
chrX	100656658	100656658	T	A	exonic	ENSG00000102393	NA	nonsynonymous SNV	ENSG00000102393:ENST00000218516:exon3:c.A509T:p.D170V,ENSG00000102393:ENST00000493905:exon3:c.A509T:p.D170V	NA	NA	NA	NA	NA	NA	NA	NA	NA	NA	NA	NA	NA	NA	NA	NA	NA	NA	NA	NA	NA	NA	NA	NA	NA	NA	NA	NA	NA	NA	NA	NA	NA	0	0.912	D	1	0.899	D	0.999
chrX	100653883	100653883	C	T	exonic	ENSG00000102393	NA	nonsynonymous SNV	ENSG00000102393:ENST00000218516:exon5:c.G691A:p.D231N	NA	NA	NA	NA	NA	NA	NA	NA	NA	NA	NA	NA	NA	NA	NA	NA	NA	NA	NA	NA	NA	NA	NA	NA	NA	NA	NA	NA	NA	NA	NA	NA	NA	0	0.912	D	0.999	0.764	D	0.997
chrX	100653783	100653783	T	G	exonic	ENSG00000102393	NA	nonsynonymous SNV	ENSG00000102393:ENST00000218516:exon5:c.A791C:p.D264A	NA	NA	NA	NA	NA	NA	NA	NA	NA	NA	NA	NA	NA	NA	NA	NA	NA	NA	NA	NA	NA	NA	NA	NA	NA	NA	NA	NA	NA	NA	NA	NA	NA	0	0.912	D	1	0.899	D	1
chrX	100653783	100653783	T	A	exonic	ENSG00000102393	NA	nonsynonymous SNV	ENSG00000102393:ENST00000218516:exon5:c.A791T:p.D264V	NA	NA	NA	NA	NA	NA	NA	NA	NA	NA	NA	NA	NA	NA	NA	NA	NA	NA	NA	rs28935486	NA	NA	Pathogenic	Fabry_disease	RCV000011480.4	MedGen:OMIM:Orphanet:SNOMED_CT	C0002986:301500:ORPHA324:16652001	NA	NA	NA	NA	NA	NA	0	0.912	D	1	0.899	D	1
chrX	100653784	100653784	C	A	exonic	ENSG00000102393	NA	nonsynonymous SNV	ENSG00000102393:ENST00000218516:exon5:c.G790T:p.D264Y	NA	NA	NA	NA	NA	NA	NA	NA	NA	NA	NA	NA	NA	NA	NA	NA	NA	NA	NA	rs190347120	NA	NA	NA	NA	NA	NA	NA	NA	NA	NA	NA	NA	NA	0	0.912	D	1	0.899	D	1
chrX	100653777	100653777	T	A	exonic	ENSG00000102393	NA	nonsynonymous SNV	ENSG00000102393:ENST00000218516:exon5:c.A797T:p.D266V	NA	NA	NA	NA	NA	NA	NA	NA	NA	NA	NA	NA	NA	NA	NA	NA	NA	NA	NA	rs28935487	NA	NA	Pathogenic\x2cUncertain significance	Fabry_disease\x2cnot_specified	RCV000011481.7\x2cRCV000216195.1	MedGen:OMIM:Orphanet:SNOMED_CT\x2cMedGen	C0002986:301500:ORPHA324:16652001\x2cCN169374	NA	NA	NA	NA	NA	NA	0	0.912	D	1	0.899	D	1
chrX	100658894	100658894	C	A	exonic	ENSG00000102393	NA	nonsynonymous SNV	ENSG00000102393:ENST00000218516:exon2:c.G274T:p.D92Y,ENSG00000102393:ENST00000493905:exon2:c.G274T:p.D92Y	NA	NA	NA	NA	NA	NA	NA	NA	NA	NA	NA	NA	NA	NA	NA	NA	NA	NA	NA	NA	NA	NA	Pathogenic	not_provided	RCV000348159.1	MedGen	CN221809	NA	NA	NA	NA	NA	NA	0	0.912	D	1	0.899	D	1
chrX	100658889	100658889	G	C	exonic	ENSG00000102393	NA	nonsynonymous SNV	ENSG00000102393:ENST00000218516:exon2:c.C279G:p.D93E,ENSG00000102393:ENST00000493905:exon2:c.C279G:p.D93E	NA	NA	NA	NA	NA	NA	NA	NA	NA	NA	NA	NA	NA	NA	NA	NA	NA	NA	NA	NA	NA	NA	NA	NA	NA	NA	NA	NA	NA	NA	NA	NA	NA	0	0.912	D	0.996	0.67	D	0.988
chrX	100658891	100658891	C	A	exonic	ENSG00000102393	NA	nonsynonymous SNV	ENSG00000102393:ENST00000218516:exon2:c.G277T:p.D93Y,ENSG00000102393:ENST00000493905:exon2:c.G277T:p.D93Y	NA	NA	NA	NA	NA	NA	NA	NA	NA	NA	NA	NA	NA	NA	NA	NA	NA	NA	NA	NA	NA	NA	NA	NA	NA	NA	NA	NA	NA	NA	NA	NA	NA	0	0.912	D	1	0.899	D	1
chrX	100653066	100653066	C	T	exonic	ENSG00000102393	NA	nonsynonymous SNV	ENSG00000102393:ENST00000218516:exon7:c.G1021A:p.E341K	NA	NA	NA	NA	NA	NA	NA	NA	NA	NA	NA	NA	NA	NA	NA	NA	NA	NA	NA	rs869312214	NA	NA	NA	NA	NA	NA	NA	NA	NA	NA	NA	NA	NA	0.796	0.031	T	0.964	0.539	D	0.64
chrX	100653015	100653015	C	T	exonic	ENSG00000102393	NA	nonsynonymous SNV	ENSG00000102393:ENST00000218516:exon7:c.G1072A:p.E358K	NA	NA	NA	NA	NA	NA	NA	NA	NA	NA	NA	NA	NA	NA	NA	NA	NA	NA	NA	rs797044774	NA	NA	Pathogenic	Fabry_disease	RCV000179727.3	MedGen:OMIM:Orphanet:SNOMED_CT	C0002986:301500:ORPHA324:16652001	NA	NA	NA	NA	NA	NA	0.294	0.148	T	1	0.899	D	0.951
chrX	100662748	100662748	C	A	exonic	ENSG00000102393	NA	nonsynonymous SNV	ENSG00000102393:ENST00000218516:exon1:c.G144T:p.E48D,ENSG00000102393:ENST00000493905:exon1:c.G144T:p.E48D	NA	NA	NA	NA	NA	NA	NA	NA	NA	NA	NA	NA	NA	NA	NA	NA	NA	NA	NA	NA	NA	NA	NA	NA	NA	NA	NA	NA	NA	NA	NA	NA	NA	0.006	0.614	D	0.976	0.764	D	0.844
chrX	100658830	100658830	A	G	exonic	ENSG00000102393	NA	nonsynonymous SNV	ENSG00000102393:ENST00000218516:exon2:c.T338C:p.F113S,ENSG00000102393:ENST00000493905:exon2:c.T338C:p.F113S	NA	NA	NA	NA	NA	NA	NA	NA	NA	NA	NA	NA	NA	NA	NA	NA	NA	NA	NA	NA	NA	NA	NA	NA	NA	NA	NA	NA	NA	NA	NA	NA	NA	0	0.912	D	1	0.899	D	1
chrX	100653538	100653538	A	T	exonic	ENSG00000102393	NA	nonsynonymous SNV	ENSG00000102393:ENST00000218516:exon6:c.T819A:p.F273L	NA	NA	NA	NA	NA	NA	NA	NA	NA	NA	NA	NA	NA	NA	NA	NA	NA	NA	NA	NA	NA	NA	NA	NA	NA	NA	NA	NA	NA	NA	NA	NA	NA	0.003	0.682	D	1	0.899	D	0.921
chrX	100662743	100662743	A	C	exonic	ENSG00000102393	NA	nonsynonymous SNV	ENSG00000102393:ENST00000218516:exon1:c.T149G:p.F50C,ENSG00000102393:ENST00000493905:exon1:c.T149G:p.F50C	NA	NA	NA	NA	NA	NA	NA	NA	NA	NA	NA	NA	NA	NA	NA	NA	NA	NA	NA	NA	NA	NA	NA	NA	NA	NA	NA	NA	NA	NA	NA	NA	NA	0	0.912	D	0.999	0.899	D	0.986
chrX	100656772	100656772	C	T	exonic	ENSG00000102393	NA	nonsynonymous SNV	ENSG00000102393:ENST00000218516:exon3:c.G395A:p.G132E,ENSG00000102393:ENST00000493905:exon3:c.G395A:p.G132E	NA	NA	NA	NA	NA	NA	NA	NA	NA	NA	NA	NA	NA	NA	NA	NA	NA	NA	NA	NA	NA	NA	NA	NA	NA	NA	NA	NA	NA	NA	NA	NA	NA	0.001	0.784	D	1	0.899	D	0.999
chrX	100656773	100656773	C	T	exonic	ENSG00000102393	NA	nonsynonymous SNV	ENSG00000102393:ENST00000218516:exon3:c.G394A:p.G132R,ENSG00000102393:ENST00000493905:exon3:c.G394A:p.G132R	NA	NA	NA	NA	NA	NA	NA	NA	NA	NA	NA	NA	NA	NA	NA	NA	NA	NA	NA	NA	NA	NA	NA	NA	NA	NA	NA	NA	NA	NA	NA	NA	NA	0.001	0.784	D	1	0.899	D	1
chrX	100656754	100656754	C	T	exonic	ENSG00000102393	NA	nonsynonymous SNV	ENSG00000102393:ENST00000218516:exon3:c.G413A:p.G138E,ENSG00000102393:ENST00000493905:exon3:c.G413A:p.G138E	NA	NA	NA	NA	NA	NA	NA	NA	NA	NA	NA	NA	NA	NA	NA	NA	NA	NA	NA	NA	NA	NA	NA	NA	NA	NA	NA	NA	NA	NA	NA	NA	NA	0	0.912	D	1	0.899	D	1
chrX	100656755	100656755	C	T	exonic	ENSG00000102393	NA	nonsynonymous SNV	ENSG00000102393:ENST00000218516:exon3:c.G412A:p.G138R,ENSG00000102393:ENST00000493905:exon3:c.G412A:p.G138R	NA	NA	NA	NA	NA	NA	NA	NA	NA	NA	NA	NA	NA	NA	NA	NA	NA	NA	NA	NA	NA	NA	NA	NA	NA	NA	NA	NA	NA	NA	NA	NA	NA	0	0.912	D	1	0.899	D	1
chrX	100656736	100656736	C	T	exonic	ENSG00000102393	NA	nonsynonymous SNV	ENSG00000102393:ENST00000218516:exon3:c.G431A:p.G144D,ENSG00000102393:ENST00000493905:exon3:c.G431A:p.G144D	0.0003	0.001	NA	NA	NA	NA	0.0114	0.0001	0	0	0	0	0	0	NA	NA	NA	NA	NA	rs782085638	NA	NA	NA	NA	NA	NA	NA	NA	NA	NA	NA	NA	NA	0.001	0.784	D	1	0.899	D	0.996
chrX	100656728	100656728	C	T	exonic	ENSG00000102393	NA	nonsynonymous SNV	ENSG00000102393:ENST00000218516:exon3:c.G439A:p.G147R,ENSG00000102393:ENST00000493905:exon3:c.G439A:p.G147R	NA	NA	NA	NA	NA	NA	NA	NA	NA	NA	NA	NA	NA	NA	NA	NA	NA	NA	NA	NA	NA	NA	NA	NA	NA	NA	NA	NA	NA	NA	NA	NA	NA	0	0.912	D	1	0.899	D	1
chrX	100656655	100656655	C	T	exonic	ENSG00000102393	NA	nonsynonymous SNV	ENSG00000102393:ENST00000218516:exon3:c.G512A:p.G171D,ENSG00000102393:ENST00000493905:exon3:c.G512A:p.G171D	NA	NA	NA	NA	NA	NA	NA	NA	NA	NA	NA	NA	NA	NA	NA	NA	NA	NA	NA	NA	NA	NA	NA	NA	NA	NA	NA	NA	NA	NA	NA	NA	NA	0	0.912	D	1	0.899	D	1
chrX	100656620	100656620	C	A	exonic	ENSG00000102393	NA	nonsynonymous SNV	ENSG00000102393:ENST00000218516:exon3:c.G547T:p.G183C,ENSG00000102393:ENST00000493905:exon3:c.G547T:p.G183C	NA	NA	NA	NA	NA	NA	NA	NA	NA	NA	NA	NA	NA	NA	NA	NA	NA	NA	NA	NA	NA	NA	NA	NA	NA	NA	NA	NA	NA	NA	NA	NA	NA	0	0.912	D	1	0.899	D	1
chrX	100653546	100653546	C	A	exonic	ENSG00000102393	NA	nonsynonymous SNV	ENSG00000102393:ENST00000218516:exon6:c.G811T:p.G271C	NA	NA	NA	NA	NA	NA	NA	NA	NA	NA	NA	NA	NA	NA	NA	NA	NA	NA	NA	NA	NA	NA	NA	NA	NA	NA	NA	NA	NA	NA	NA	NA	NA	0	0.912	D	1	0.899	D	1
chrX	100653545	100653545	C	A	exonic	ENSG00000102393	NA	nonsynonymous SNV	ENSG00000102393:ENST00000218516:exon6:c.G812T:p.G271V	NA	NA	NA	NA	NA	NA	NA	NA	NA	NA	NA	NA	NA	NA	NA	NA	NA	NA	NA	NA	NA	NA	NA	NA	NA	NA	NA	NA	NA	NA	NA	NA	NA	0	0.912	D	1	0.899	D	1
chrX	100653383	100653383	C	T	exonic	ENSG00000102393	NA	nonsynonymous SNV	ENSG00000102393:ENST00000218516:exon6:c.G974A:p.G325D	NA	NA	NA	NA	NA	NA	NA	NA	NA	NA	NA	NA	NA	NA	NA	NA	NA	NA	NA	rs398123228	NA	NA	Pathogenic|Pathogenic	Fabry_disease|not_provided	RCV000078306.4|RCV000157881.1	MedGen:OMIM:Orphanet:SNOMED_CT|MedGen	C0002986:301500:ORPHA324:16652001|CN221809	NA	NA	NA	NA	NA	NA	0	0.912	D	1	0.899	D	1
chrX	100653006	100653006	C	G	exonic	ENSG00000102393	NA	nonsynonymous SNV	ENSG00000102393:ENST00000218516:exon7:c.G1081C:p.G361R	NA	NA	NA	NA	NA	NA	NA	NA	NA	NA	NA	NA	NA	NA	NA	NA	NA	NA	NA	rs28935494	NA	NA	Pathogenic\x2cPathogenic	Fabry_disease\x2cnot_provided	RCV000011492.5\x2cRCV000235836.1	MedGen:OMIM:Orphanet:SNOMED_CT\x2cMedGen	C0002986:301500:ORPHA324:16652001\x2cCN221809	NA	NA	NA	NA	NA	NA	0.166	0.231	T	1	0.899	D	0.99
chrX	100652969	100652969	C	T	exonic	ENSG00000102393	NA	nonsynonymous SNV	ENSG00000102393:ENST00000218516:exon7:c.G1118A:p.G373D	NA	NA	NA	NA	NA	NA	NA	NA	NA	NA	NA	NA	NA	NA	NA	NA	NA	NA	NA	rs869312227	NA	NA	Pathogenic|Pathogenic	not_provided|Fabry_disease	RCV000236260.2|RCV000408201.1	MedGen|MedGen:OMIM:Orphanet:SNOMED_CT	CN221809|C0002986:301500:ORPHA324:16652001	NA	NA	NA	NA	NA	NA	0.035	0.437	D	0.987	0.6	D	0.626
chrX	100662765	100662765	C	T	exonic	ENSG00000102393	NA	nonsynonymous SNV	ENSG00000102393:ENST00000218516:exon1:c.G127A:p.G43S,ENSG00000102393:ENST00000493905:exon1:c.G127A:p.G43S	NA	NA	NA	NA	NA	NA	NA	NA	NA	NA	NA	NA	NA	NA	NA	NA	NA	NA	NA	NA	NA	NA	Likely pathogenic	Fabry_disease	RCV000298627.1	MedGen:OMIM:Orphanet:SNOMED_CT	C0002986:301500:ORPHA324:16652001	NA	NA	NA	NA	NA	NA	0.003	0.682	D	1	0.899	D	0.999
chrX	100653900	100653900	T	C	exonic	ENSG00000102393	NA	nonsynonymous SNV	ENSG00000102393:ENST00000218516:exon5:c.A674G:p.H225R	NA	NA	NA	NA	NA	NA	NA	NA	NA	NA	NA	NA	NA	NA	NA	NA	NA	NA	NA	NA	NA	NA	NA	NA	NA	NA	NA	NA	NA	NA	NA	NA	NA	0.066	0.361	T	0.991	0.622	D	0.586
chrX	100662755	100662755	T	C	exonic	ENSG00000102393	NA	nonsynonymous SNV	ENSG00000102393:ENST00000218516:exon1:c.A137G:p.H46R,ENSG00000102393:ENST00000493905:exon1:c.A137G:p.H46R	NA	NA	NA	NA	NA	NA	NA	NA	NA	NA	NA	NA	NA	NA	NA	NA	NA	NA	NA	rs398123203	NA	NA	Pathogenic\x2cPathogenic	Fabry_disease\x2cFabry_disease	RCV000078268.4\x2cRCV000173078.3	MedGen:OMIM:Orphanet:SNOMED_CT\x2cMedGen:OMIM:Orphanet:SNOMED_CT	C0002986:301500:ORPHA324:16652001\x2cC0002986:301500:ORPHA324:16652001	NA	NA	NA	NA	NA	NA	0.076	0.342	T	0.878	0.67	P	0.602
chrX	100662756	100662756	G	A	exonic	ENSG00000102393	NA	nonsynonymous SNV	ENSG00000102393:ENST00000218516:exon1:c.C136T:p.H46Y,ENSG00000102393:ENST00000493905:exon1:c.C136T:p.H46Y	NA	NA	NA	NA	NA	NA	NA	NA	NA	NA	NA	NA	NA	NA	NA	NA	NA	NA	NA	NA	NA	NA	NA	NA	NA	NA	NA	NA	NA	NA	NA	NA	NA	0.039	0.424	D	0.476	0.764	P	0.223
chrX	100653492	100653492	T	A	exonic	ENSG00000102393	NA	nonsynonymous SNV	ENSG00000102393:ENST00000218516:exon6:c.A865T:p.I289F	NA	NA	NA	NA	NA	NA	NA	NA	NA	NA	NA	NA	NA	NA	NA	NA	NA	NA	NA	NA	NA	NA	Pathogenic\x2cdrug response|Uncertain significance|Uncertain significance	Fabry_disease\x2cDeoxygalactonojirimycin_response|Fabry_disease|not_specified	RCV000078299.5\x2cRCV000209181.1|RCV000209743.1|RCV000236089.1	MedGen:OMIM:Orphanet:SNOMED_CT\x2cMedGen|MedGen:OMIM:Orphanet:SNOMED_CT|MedGen	C0002986:301500:ORPHA324:16652001\x2cCN233149|C0002986:301500:ORPHA324:16652001|CN169374	NA	NA	NA	NA	NA	NA	0.001	0.784	D	1	0.899	D	0.976
chrX	100653407	100653407	A	C	exonic	ENSG00000102393	NA	nonsynonymous SNV	ENSG00000102393:ENST00000218516:exon6:c.T950G:p.I317S	NA	NA	NA	NA	NA	NA	NA	NA	NA	NA	NA	NA	NA	NA	NA	NA	NA	NA	NA	rs869312158	NA	NA	Pathogenic|drug response	Fabry_disease|Deoxygalactonojirimycin_response	RCV000209347.1|RCV000209621.1	MedGen:OMIM:Orphanet:SNOMED_CT|MedGen	C0002986:301500:ORPHA324:16652001|CN233149	NA	NA	NA	NA	NA	NA	0	0.912	D	1	0.899	D	0.999
chrX	100652936	100652936	A	T	exonic	ENSG00000102393	NA	nonsynonymous SNV	ENSG00000102393:ENST00000218516:exon7:c.T1151A:p.I384N	NA	NA	NA	NA	NA	NA	NA	NA	NA	NA	NA	NA	NA	NA	NA	NA	NA	NA	NA	NA	NA	NA	NA	NA	NA	NA	NA	NA	NA	NA	NA	NA	NA	0.585	0.059	T	1	0.899	D	0.938
chrX	100656781	100656781	A	G	exonic	ENSG00000102393	NA	nonsynonymous SNV	ENSG00000102393:ENST00000218516:exon3:c.T386C:p.L129P,ENSG00000102393:ENST00000493905:exon3:c.T386C:p.L129P	NA	NA	NA	NA	NA	NA	NA	NA	NA	NA	NA	NA	NA	NA	NA	NA	NA	NA	NA	rs727503072	NA	NA	Likely pathogenic	Fabry_disease	RCV000150748.1	MedGen:OMIM:Orphanet:SNOMED_CT	C0002986:301500:ORPHA324:16652001	NA	NA	NA	NA	NA	NA	0	0.912	D	1	0.899	D	1
chrX	100656775	100656775	A	G	exonic	ENSG00000102393	NA	nonsynonymous SNV	ENSG00000102393:ENST00000218516:exon3:c.T392C:p.L131P,ENSG00000102393:ENST00000493905:exon3:c.T392C:p.L131P	NA	NA	NA	NA	NA	NA	NA	NA	NA	NA	NA	NA	NA	NA	NA	NA	NA	NA	NA	rs869312298	NA	NA	NA	NA	NA	NA	NA	NA	NA	NA	NA	NA	NA	0.003	0.682	D	1	0.899	D	0.998
chrX	100656667	100656667	A	T	exonic	ENSG00000102393	NA	nonsynonymous SNV	ENSG00000102393:ENST00000218516:exon3:c.T500A:p.L167Q,ENSG00000102393:ENST00000493905:exon3:c.T500A:p.L167Q	NA	NA	NA	NA	NA	NA	NA	NA	NA	NA	NA	NA	NA	NA	NA	NA	NA	NA	NA	NA	NA	NA	NA	NA	NA	NA	NA	NA	NA	NA	NA	NA	NA	0.002	0.721	D	1	0.899	D	0.985
chrX	100655721	100655721	A	G	exonic	ENSG00000102393	NA	nonsynonymous SNV	ENSG00000102393:ENST00000218516:exon4:c.T572C:p.L191P,ENSG00000102393:ENST00000493905:exon4:c.T572C:p.L191P	NA	NA	NA	NA	NA	NA	NA	NA	NA	NA	NA	NA	NA	NA	NA	NA	NA	NA	NA	rs111972736	NA	NA	NA	NA	NA	NA	NA	NA	NA	NA	NA	NA	NA	0	0.912	D	1	0.899	D	1
chrX	100653554	100653554	A	G	exonic	ENSG00000102393	NA	nonsynonymous SNV	ENSG00000102393:ENST00000218516:exon6:c.T803C:p.L268S	NA	NA	NA	NA	NA	NA	NA	NA	NA	NA	NA	NA	NA	NA	NA	NA	NA	NA	NA	NA	NA	NA	NA	NA	NA	NA	NA	NA	NA	NA	NA	NA	NA	0	0.912	D	1	0.899	D	1
chrX	100653534	100653534	G	A	exonic	ENSG00000102393	NA	nonsynonymous SNV	ENSG00000102393:ENST00000218516:exon6:c.C823T:p.L275F	NA	NA	NA	NA	NA	NA	NA	NA	NA	NA	NA	NA	NA	NA	NA	NA	NA	NA	NA	rs398123222	NA	NA	Likely pathogenic	Fabry_disease	RCV000078298.4	MedGen:OMIM:Orphanet:SNOMED_CT	C0002986:301500:ORPHA324:16652001	NA	NA	NA	NA	NA	NA	0	0.912	D	1	0.899	D	0.999
chrX	100653533	100653533	A	T	exonic	ENSG00000102393	NA	nonsynonymous SNV	ENSG00000102393:ENST00000218516:exon6:c.T824A:p.L275H	NA	NA	NA	NA	NA	NA	NA	NA	NA	NA	NA	NA	NA	NA	NA	NA	NA	NA	NA	rs869312431	NA	NA	NA	NA	NA	NA	NA	NA	NA	NA	NA	NA	NA	0	0.912	D	1	0.899	D	0.999
chrX	100653476	100653476	A	G	exonic	ENSG00000102393	NA	nonsynonymous SNV	ENSG00000102393:ENST00000218516:exon6:c.T881C:p.L294S	NA	NA	NA	NA	NA	NA	NA	NA	NA	NA	NA	NA	NA	NA	NA	NA	NA	NA	NA	NA	NA	NA	NA	NA	NA	NA	NA	NA	NA	NA	NA	NA	NA	0	0.912	D	1	0.899	D	1
chrX	100653056	100653056	A	G	exonic	ENSG00000102393	NA	nonsynonymous SNV	ENSG00000102393:ENST00000218516:exon7:c.T1031C:p.L344P	NA	NA	NA	NA	NA	NA	NA	NA	NA	NA	NA	NA	NA	NA	NA	NA	NA	NA	NA	rs869312216	NA	NA	NA	NA	NA	NA	NA	NA	NA	NA	NA	NA	NA	0.001	0.784	D	1	0.899	D	1
chrX	100662785	100662785	A	G	exonic	ENSG00000102393	NA	nonsynonymous SNV	ENSG00000102393:ENST00000218516:exon1:c.T107C:p.L36S,ENSG00000102393:ENST00000493905:exon1:c.T107C:p.L36S	NA	NA	NA	NA	NA	NA	NA	NA	NA	NA	NA	NA	NA	NA	NA	NA	NA	NA	NA	NA	NA	NA	NA	NA	NA	NA	NA	NA	NA	NA	NA	NA	NA	0	0.912	D	1	0.899	D	0.999
chrX	100652972	100652972	A	G	exonic	ENSG00000102393	NA	nonsynonymous SNV	ENSG00000102393:ENST00000218516:exon7:c.T1115C:p.L372P	NA	NA	NA	NA	NA	NA	NA	NA	NA	NA	NA	NA	NA	NA	NA	NA	NA	NA	NA	NA	NA	NA	NA	NA	NA	NA	NA	NA	NA	NA	NA	NA	NA	0.001	0.784	D	1	0.899	D	0.999
chrX	100652972	100652972	A	C	exonic	ENSG00000102393	NA	nonsynonymous SNV	ENSG00000102393:ENST00000218516:exon7:c.T1115G:p.L372R	NA	NA	NA	NA	NA	NA	NA	NA	NA	NA	NA	NA	NA	NA	NA	NA	NA	NA	NA	NA	NA	NA	NA	NA	NA	NA	NA	NA	NA	NA	NA	NA	NA	0.001	0.784	D	1	0.899	D	0.994
chrX	100652843	100652843	A	G	exonic	ENSG00000102393	NA	nonsynonymous SNV	ENSG00000102393:ENST00000218516:exon7:c.T1244C:p.L415P	NA	NA	NA	NA	NA	NA	NA	NA	NA	NA	NA	NA	NA	NA	NA	NA	NA	NA	NA	rs112341092	NA	NA	NA	NA	NA	NA	NA	NA	NA	NA	NA	NA	NA	0.002	0.721	D	1	0.899	D	0.996
chrX	100662758	100662758	A	G	exonic	ENSG00000102393	NA	nonsynonymous SNV	ENSG00000102393:ENST00000218516:exon1:c.T134C:p.L45P,ENSG00000102393:ENST00000493905:exon1:c.T134C:p.L45P	NA	NA	NA	NA	NA	NA	NA	NA	NA	NA	NA	NA	NA	NA	NA	NA	NA	NA	NA	NA	NA	NA	NA	NA	NA	NA	NA	NA	NA	NA	NA	NA	NA	0.001	0.784	D	1	0.899	D	0.997
chrX	100658966	100658966	G	A	exonic	ENSG00000102393	NA	nonsynonymous SNV	ENSG00000102393:ENST00000218516:exon2:c.C202T:p.L68F,ENSG00000102393:ENST00000493905:exon2:c.C202T:p.L68F	NA	NA	NA	NA	NA	NA	NA	NA	NA	NA	NA	NA	NA	NA	NA	NA	NA	NA	NA	NA	NA	NA	NA	NA	NA	NA	NA	NA	NA	NA	NA	NA	NA	0	0.912	D	1	0.899	D	0.999
chrX	100655733	100655733	A	G	exonic	ENSG00000102393	NA	nonsynonymous SNV	ENSG00000102393:ENST00000218516:exon4:c.T560C:p.M187T,ENSG00000102393:ENST00000493905:exon4:c.T560C:p.M187T	NA	NA	NA	NA	NA	NA	NA	NA	NA	NA	NA	NA	NA	NA	NA	NA	NA	NA	NA	rs869312342	NA	NA	NA	NA	NA	NA	NA	NA	NA	NA	NA	NA	NA	0.003	0.682	D	0.999	0.764	D	0.947
chrX	100662889	100662889	C	T	exonic	ENSG00000102393	NA	nonsynonymous SNV	ENSG00000102393:ENST00000218516:exon1:c.G3A:p.M1I,ENSG00000102393:ENST00000493905:exon1:c.G3A:p.M1I	NA	NA	NA	NA	NA	NA	NA	NA	NA	NA	NA	NA	NA	NA	NA	NA	NA	NA	NA	NA	NA	NA	NA	NA	NA	NA	NA	NA	NA	NA	NA	NA	NA	0	0.912	D	0.001	0.067	B	0.001
chrX	100653541	100653541	G	T	exonic	ENSG00000102393	NA	nonsynonymous SNV	ENSG00000102393:ENST00000218516:exon6:c.C816A:p.N272K	NA	NA	NA	NA	NA	NA	NA	NA	NA	NA	NA	NA	NA	NA	NA	NA	NA	NA	NA	NA	NA	NA	NA	NA	NA	NA	NA	NA	NA	NA	NA	NA	NA	0.001	0.784	D	1	0.899	D	0.966
chrX	100653542	100653542	T	C	exonic	ENSG00000102393	NA	nonsynonymous SNV	ENSG00000102393:ENST00000218516:exon6:c.A815G:p.N272S	NA	NA	NA	NA	NA	NA	NA	NA	NA	NA	NA	NA	NA	NA	NA	NA	NA	NA	NA	rs28935495	NA	NA	Pathogenic	Fabry_disease	RCV000011521.2	MedGen:OMIM:Orphanet:SNOMED_CT	C0002986:301500:ORPHA324:16652001	NA	NA	NA	NA	NA	NA	0.003	0.682	D	0.996	0.67	D	0.714
chrX	100653399	100653399	T	A	exonic	ENSG00000102393	NA	nonsynonymous SNV	ENSG00000102393:ENST00000218516:exon6:c.A958T:p.N320Y	NA	NA	NA	NA	NA	NA	NA	NA	NA	NA	NA	NA	NA	NA	NA	NA	NA	NA	NA	NA	NA	NA	NA	NA	NA	NA	NA	NA	NA	NA	NA	NA	NA	0.001	0.784	D	1	0.899	D	0.999
chrX	100662791	100662791	T	C	exonic	ENSG00000102393	NA	nonsynonymous SNV	ENSG00000102393:ENST00000218516:exon1:c.A101G:p.N34S,ENSG00000102393:ENST00000493905:exon1:c.A101G:p.N34S	NA	NA	NA	NA	NA	NA	NA	NA	NA	NA	NA	NA	NA	NA	NA	NA	NA	NA	NA	rs104894835	NA	NA	Pathogenic	Fabry_disease	RCV000011471.6	MedGen:OMIM:Orphanet:SNOMED_CT	C0002986:301500:ORPHA324:16652001	NA	NA	NA	NA	NA	NA	0	0.912	D	1	0.899	D	0.992
chrX	100655679	100655679	G	C	exonic	ENSG00000102393	NA	nonsynonymous SNV	ENSG00000102393:ENST00000218516:exon4:c.C614G:p.P205R,ENSG00000102393:ENST00000493905:exon4:c.C614G:p.P205R	NA	NA	NA	NA	NA	NA	NA	NA	NA	NA	NA	NA	NA	NA	NA	NA	NA	NA	NA	NA	NA	NA	NA	NA	NA	NA	NA	NA	NA	NA	NA	NA	NA	0	0.912	D	1	0.899	D	1
chrX	100653894	100653894	C	G	exonic	ENSG00000102393	NA	nonsynonymous SNV	ENSG00000102393:ENST00000218516:exon7:c.C1166T:p.P389L	NA	NA	NA	NA	NA	NA	NA	NA	NA	NA	NA	NA	NA	NA	NA	NA	NA	NA	NA	NA	NA	NA	Pathogenic|drug response\x2cPathogenic|Pathogenic	Fabry_disease|Deoxygalactonojirimycin_response\x2cFabry_disease|not_provided	RCV000208950.1|RCV000209334.1\x2cRCV000011478.12|RCV000157898.2	MedGen:OMIM:Orphanet:SNOMED_CT|MedGen\x2cMedGen:OMIM:Orphanet:SNOMED_CT|MedGen	C0002986:301500:ORPHA324:16652001|CN233149\x2cC0002986:301500:ORPHA324:16652001|CN221809	NA	NA	NA	NA	NA	NA	0	0.912	D	1	0.899	D	1
chrX	100662774	100662774	G	A	exonic	ENSG00000102393	NA	nonsynonymous SNV	ENSG00000102393:ENST00000218516:exon1:c.C118T:p.P40S,ENSG00000102393:ENST00000493905:exon1:c.C118T:p.P40S	NA	NA	NA	NA	NA	NA	NA	NA	NA	NA	NA	NA	NA	NA	NA	NA	NA	NA	NA	rs104894831	NA	NA	Pathogenic	Fabry_disease	RCV000011466.9	MedGen:OMIM:Orphanet:SNOMED_CT	C0002986:301500:ORPHA324:16652001	NA	NA	NA	NA	NA	NA	0	0.912	D	1	0.899	D	1
chrX	100653509	100653509	T	G	exonic	ENSG00000102393	NA	nonsynonymous SNV	ENSG00000102393:ENST00000218516:exon6:c.A848C:p.Q283P	NA	NA	NA	NA	NA	NA	NA	NA	NA	NA	NA	NA	NA	NA	NA	NA	NA	NA	NA	NA	NA	NA	NA	NA	NA	NA	NA	NA	NA	NA	NA	NA	NA	0	0.912	D	1	0.899	D	1
chrX	100653378	100653378	G	T	exonic	ENSG00000102393	NA	nonsynonymous SNV	ENSG00000102393:ENST00000218516:exon6:c.C979A:p.Q327K	NA	NA	NA	NA	NA	NA	NA	NA	NA	NA	NA	NA	NA	NA	NA	NA	NA	NA	NA	rs28935491	NA	NA	Pathogenic\x2cPathogenic	Fabry_disease\x2cFabry_disease	RCV000399330.1\x2cRCV000011487.2	MedGen:OMIM:Orphanet:SNOMED_CT\x2cMedGen:OMIM:Orphanet:SNOMED_CT	C0002986:301500:ORPHA324:16652001\x2cC0002986:301500:ORPHA324:16652001	NA	NA	NA	NA	NA	NA	0.011	0.555	D	1	0.899	D	0.998
chrX	100652930	100652930	T	G	exonic	ENSG00000102393	NA	nonsynonymous SNV	ENSG00000102393:ENST00000218516:exon7:c.A1157C:p.Q386P	NA	NA	NA	NA	NA	NA	NA	NA	NA	NA	NA	NA	NA	NA	NA	NA	NA	NA	NA	rs797044775	NA	NA	Pathogenic	Fabry_disease	RCV000179728.1	MedGen:OMIM:Orphanet:SNOMED_CT	C0002986:301500:ORPHA324:16652001	NA	NA	NA	NA	NA	NA	0.032	0.446	D	0.988	0.604	D	0.836
chrX	100652840	100652840	T	G	exonic	ENSG00000102393	NA	nonsynonymous SNV	ENSG00000102393:ENST00000218516:exon7:c.A1247C:p.Q416P	NA	NA	NA	NA	NA	NA	NA	NA	NA	NA	NA	NA	NA	NA	NA	NA	NA	NA	NA	rs398123200	NA	NA	Uncertain significance	not_specified	RCV000078265.4	MedGen	CN169374	NA	NA	NA	NA	NA	NA	0.005	0.632	D	0.635	0.384	P	0.138
chrX	100658869	100658869	C	T	exonic	ENSG00000102393	NA	nonsynonymous SNV	ENSG00000102393:ENST00000218516:exon2:c.G299A:p.R100K,ENSG00000102393:ENST00000493905:exon2:c.G299A:p.R100K	NA	NA	NA	NA	NA	NA	NA	NA	NA	NA	NA	NA	NA	NA	NA	NA	NA	NA	NA	rs869312273	NA	NA	NA	NA	NA	NA	NA	NA	NA	NA	NA	NA	NA	0	0.912	D	0.999	0.764	D	0.991
chrX	100658869	100658869	C	G	exonic	ENSG00000102393	NA	nonsynonymous SNV	ENSG00000102393:ENST00000218516:exon2:c.G299C:p.R100T,ENSG00000102393:ENST00000493905:exon2:c.G299C:p.R100T	NA	NA	NA	NA	NA	NA	NA	NA	NA	NA	NA	NA	NA	NA	NA	NA	NA	NA	NA	NA	NA	NA	NA	NA	NA	NA	NA	NA	NA	NA	NA	NA	NA	0	0.912	D	1	0.899	D	0.997
chrX	100653062	100653062	C	A	exonic	ENSG00000102393	NA	nonsynonymous SNV	ENSG00000102393:ENST00000218516:exon5:c.G680C:p.R227P	NA	NA	NA	NA	NA	NA	NA	NA	NA	NA	NA	NA	NA	NA	NA	NA	NA	NA	NA	NA	NA	NA	NA	NA	NA	NA	NA	NA	NA	NA	NA	NA	NA	0.001	0.784	D	1	0.899	D	0.951
chrX	100653894	100653894	C	T	exonic	ENSG00000102393	NA	nonsynonymous SNV	ENSG00000102393:ENST00000218516:exon5:c.G680A:p.R227Q	NA	NA	NA	NA	NA	NA	NA	NA	NA	NA	NA	NA	NA	NA	NA	NA	NA	NA	NA	rs104894840	NA	NA	Pathogenic|drug response\x2cPathogenic|Pathogenic	Fabry_disease|Deoxygalactonojirimycin_response\x2cFabry_disease|not_provided	RCV000208950.1|RCV000209334.1\x2cRCV000011478.12|RCV000157898.2	MedGen:OMIM:Orphanet:SNOMED_CT|MedGen\x2cMedGen:OMIM:Orphanet:SNOMED_CT|MedGen	C0002986:301500:ORPHA324:16652001|CN233149\x2cC0002986:301500:ORPHA324:16652001|CN221809	NA	NA	NA	NA	NA	NA	0	0.912	D	1	0.899	D	1
chrX	100653062	100653062	C	G	exonic	ENSG00000102393	NA	nonsynonymous SNV	ENSG00000102393:ENST00000218516:exon7:c.G1025T:p.R342L	NA	NA	NA	NA	NA	NA	NA	NA	NA	NA	NA	NA	NA	NA	NA	NA	NA	NA	NA	NA	NA	NA	NA	NA	NA	NA	NA	NA	NA	NA	NA	NA	NA	0.001	0.784	D	1	0.899	D	0.989
chrX	100653020	100653020	C	G	exonic	ENSG00000102393	NA	nonsynonymous SNV	ENSG00000102393:ENST00000218516:exon7:c.G1025C:p.R342P	NA	NA	NA	NA	NA	NA	NA	NA	NA	NA	NA	NA	NA	NA	NA	NA	NA	NA	NA	rs869312163	NA	NA	Pathogenic|drug response	Fabry_disease|Deoxygalactonojirimycin_response	RCV000209490.1|RCV000209758.1	MedGen:OMIM:Orphanet:SNOMED_CT|MedGen	C0002986:301500:ORPHA324:16652001|CN233149	NA	NA	NA	NA	NA	NA	0.015	0.524	D	0.981	0.577	D	0.412
chrX	100653062	100653062	C	T	exonic	ENSG00000102393	NA	nonsynonymous SNV	ENSG00000102393:ENST00000218516:exon7:c.G1025A:p.R342Q	NA	NA	NA	NA	NA	NA	NA	NA	NA	NA	NA	NA	NA	NA	NA	NA	NA	NA	NA	rs28935493	NA	NA	Pathogenic	Fabry_disease	RCV000011490.12	MedGen:OMIM:Orphanet:SNOMED_CT	C0002986:301500:ORPHA324:16652001	NA	NA	NA	NA	NA	NA	0.003	0.682	D	1	0.899	D	0.896
chrX	100662747	100662747	G	A	exonic	ENSG00000102393	NA	nonsynonymous SNV	ENSG00000102393:ENST00000218516:exon1:c.C145T:p.R49C,ENSG00000102393:ENST00000493905:exon1:c.C145T:p.R49C	NA	NA	NA	NA	NA	NA	NA	NA	NA	NA	NA	NA	NA	NA	NA	NA	NA	NA	NA	NA	NA	NA	NA	NA	NA	NA	NA	NA	NA	NA	NA	NA	NA	0	0.912	D	1	0.899	D	0.993
chrX	100662747	100662747	G	C	exonic	ENSG00000102393	NA	nonsynonymous SNV	ENSG00000102393:ENST00000218516:exon1:c.C145G:p.R49G,ENSG00000102393:ENST00000493905:exon1:c.C145G:p.R49G	NA	NA	NA	NA	NA	NA	NA	NA	NA	NA	NA	NA	NA	NA	NA	NA	NA	NA	NA	NA	NA	NA	NA	NA	NA	NA	NA	NA	NA	NA	NA	NA	NA	0.003	0.682	D	0.885	0.899	P	0.631
chrX	100662746	100662746	C	A	exonic	ENSG00000102393	NA	nonsynonymous SNV	ENSG00000102393:ENST00000218516:exon1:c.G146T:p.R49L,ENSG00000102393:ENST00000493905:exon1:c.G146T:p.R49L	NA	NA	NA	NA	NA	NA	NA	NA	NA	NA	NA	NA	NA	NA	NA	NA	NA	NA	NA	NA	NA	NA	NA	NA	NA	NA	NA	NA	NA	NA	NA	NA	NA	0.001	0.784	D	0.903	0.899	P	0.697
chrX	100656723	100656723	A	C	exonic	ENSG00000102393	NA	nonsynonymous SNV	ENSG00000102393:ENST00000218516:exon3:c.T444G:p.S148R,ENSG00000102393:ENST00000493905:exon3:c.T444G:p.S148R	NA	NA	NA	NA	NA	NA	NA	NA	NA	NA	NA	NA	NA	NA	NA	NA	NA	NA	NA	NA	NA	NA	NA	NA	NA	NA	NA	NA	NA	NA	NA	NA	NA	0.039	0.424	D	0.999	0.899	D	0.992
chrX	100653870	100653870	G	C	exonic	ENSG00000102393	NA	nonsynonymous SNV	ENSG00000102393:ENST00000218516:exon5:c.C704G:p.S235C	NA	NA	NA	NA	NA	NA	NA	NA	NA	NA	NA	NA	NA	NA	NA	NA	NA	NA	NA	rs797044746	NA	NA	Likely pathogenic	Fabry_disease	RCV000178723.1	MedGen:OMIM:Orphanet:SNOMED_CT	C0002986:301500:ORPHA324:16652001	NA	NA	NA	NA	NA	NA	0	0.912	D	1	0.899	D	0.989
chrX	100653835	100653835	A	G	exonic	ENSG00000102393	NA	nonsynonymous SNV	ENSG00000102393:ENST00000218516:exon5:c.T739C:p.S247P	NA	NA	NA	NA	NA	NA	NA	NA	NA	NA	NA	NA	NA	NA	NA	NA	NA	NA	NA	rs869312393	NA	NA	NA	NA	NA	NA	NA	NA	NA	NA	NA	NA	NA	0.107	0.295	T	0.989	0.609	D	0.711
chrX	100653531	100653531	T	C	exonic	ENSG00000102393	NA	nonsynonymous SNV	ENSG00000102393:ENST00000218516:exon6:c.A826G:p.S276G	NA	NA	NA	NA	NA	NA	NA	NA	NA	NA	NA	NA	NA	NA	NA	NA	NA	NA	NA	rs869312432	NA	NA	NA	NA	NA	NA	NA	NA	NA	NA	NA	NA	NA	0.001	0.784	D	1	0.899	D	0.998
chrX	100653467	100653467	G	C	exonic	ENSG00000102393	NA	nonsynonymous SNV	ENSG00000102393:ENST00000218516:exon6:c.C890G:p.S297C	NA	NA	NA	NA	NA	NA	NA	NA	NA	NA	NA	NA	NA	NA	NA	NA	NA	NA	NA	NA	NA	NA	Pathogenic\x2cUncertain significance	Fabry_disease\x2cnot_specified	RCV000011484.4\x2cRCV000277132.1	MedGen:OMIM:Orphanet:SNOMED_CT\x2cMedGen	C0002986:301500:ORPHA324:16652001\x2cCN169374	NA	NA	NA	NA	NA	NA	0	0.912	D	1	0.899	D	0.98
chrX	100653054	100653054	A	G	exonic	ENSG00000102393	NA	nonsynonymous SNV	ENSG00000102393:ENST00000218516:exon7:c.T1033C:p.S345P	NA	NA	NA	NA	NA	NA	NA	NA	NA	NA	NA	NA	NA	NA	NA	NA	NA	NA	NA	NA	NA	NA	NA	NA	NA	NA	NA	NA	NA	NA	NA	NA	NA	0.059	0.375	T	0.922	0.492	P	0.243
chrX	100656745	100656745	G	A	exonic	ENSG00000102393	NA	nonsynonymous SNV	ENSG00000102393:ENST00000218516:exon3:c.C422T:p.T141I,ENSG00000102393:ENST00000493905:exon3:c.C422T:p.T141I	NA	NA	NA	NA	NA	NA	NA	NA	NA	NA	NA	NA	NA	NA	NA	NA	NA	NA	NA	NA	NA	NA	Pathogenic	Fabry_disease	RCV000305413.1	MedGen:OMIM:Orphanet:SNOMED_CT	C0002986:301500:ORPHA324:16652001	NA	NA	NA	NA	NA	NA	0.001	0.784	D	1	0.899	D	1
chrX	100653410	100653410	A	C	exonic	ENSG00000102393	NA	nonsynonymous SNV	ENSG00000102393:ENST00000218516:exon6:c.T806G:p.V269G	NA	NA	NA	NA	NA	NA	NA	NA	NA	NA	NA	NA	NA	NA	NA	NA	NA	NA	NA	NA	NA	NA	NA	NA	NA	NA	NA	NA	NA	NA	NA	NA	NA	0.001	0.784	D	1	0.899	D	0.999
chrX	100653410	100653410	A	T	exonic	ENSG00000102393	NA	nonsynonymous SNV	ENSG00000102393:ENST00000218516:exon6:c.T947A:p.V316E	NA	NA	NA	NA	NA	NA	NA	NA	NA	NA	NA	NA	NA	NA	NA	NA	NA	NA	NA	NA	NA	NA	NA	NA	NA	NA	NA	NA	NA	NA	NA	NA	NA	0.001	0.784	D	1	0.899	D	0.997
chrX	100658912	100658912	A	G	exonic	ENSG00000102393	NA	nonsynonymous SNV	ENSG00000102393:ENST00000218516:exon6:c.T947G:p.V316G	NA	NA	NA	NA	NA	NA	NA	NA	NA	NA	NA	NA	NA	NA	NA	NA	NA	NA	NA	rs869312140	NA	NA	Pathogenic|drug response	Fabry_disease|Deoxygalactonojirimycin_response	RCV000209126.1|RCV000209399.1	MedGen:OMIM:Orphanet:SNOMED_CT|MedGen	C0002986:301500:ORPHA324:16652001|CN233149	NA	NA	NA	NA	NA	NA	0	0.912	D	1	0.899	D	0.999
chrX	100652919	100652919	C	T	exonic	ENSG00000102393	NA	nonsynonymous SNV	ENSG00000102393:ENST00000218516:exon7:c.G1168A:p.V390M	NA	NA	NA	NA	NA	NA	NA	NA	NA	NA	NA	NA	NA	NA	NA	NA	NA	NA	NA	NA	NA	NA	NA	NA	NA	NA	NA	NA	NA	NA	NA	NA	NA	0.093	0.315	T	0.924	0.493	P	0.202
chrX	100656683	100656683	A	G	exonic	ENSG00000102393	NA	nonsynonymous SNV	ENSG00000102393:ENST00000218516:exon3:c.T484C:p.W162R,ENSG00000102393:ENST00000493905:exon3:c.T484C:p.W162R	NA	NA	NA	NA	NA	NA	NA	NA	NA	NA	NA	NA	NA	NA	NA	NA	NA	NA	NA	rs28935196	NA	NA	Pathogenic	Fabry_disease	RCV000011475.2	MedGen:OMIM:Orphanet:SNOMED_CT	C0002986:301500:ORPHA324:16652001	NA	NA	NA	NA	NA	NA	0	0.912	D	1	0.899	D	1
chrX	100655681	100655681	C	G	exonic	ENSG00000102393	NA	nonsynonymous SNV	ENSG00000102393:ENST00000218516:exon4:c.G612C:p.W204C,ENSG00000102393:ENST00000493905:exon4:c.G612C:p.W204C	NA	NA	NA	NA	NA	NA	NA	NA	NA	NA	NA	NA	NA	NA	NA	NA	NA	NA	NA	NA	NA	NA	NA	NA	NA	NA	NA	NA	NA	NA	NA	NA	NA	0	0.912	D	1	0.899	D	0.997
chrX	100653898	100653898	A	G	exonic	ENSG00000102393	NA	nonsynonymous SNV	ENSG00000102393:ENST00000218516:exon5:c.T676C:p.W226R	NA	NA	NA	NA	NA	NA	NA	NA	NA	NA	NA	NA	NA	NA	NA	NA	NA	NA	NA	NA	NA	NA	NA	NA	NA	NA	NA	NA	NA	NA	NA	NA	NA	0.002	0.721	D	1	0.899	D	1
chrX	100653866	100653866	C	G	exonic	ENSG00000102393	NA	nonsynonymous SNV	ENSG00000102393:ENST00000218516:exon5:c.G708C:p.W236C	NA	NA	NA	NA	NA	NA	NA	NA	NA	NA	NA	NA	NA	NA	NA	NA	NA	NA	NA	rs869312386	NA	NA	NA	NA	NA	NA	NA	NA	NA	NA	NA	NA	NA	0.001	0.784	D	1	0.899	D	1
chrX	100653788	100653788	C	G	exonic	ENSG00000102393	NA	nonsynonymous SNV	ENSG00000102393:ENST00000218516:exon5:c.G786C:p.W262C	NA	NA	NA	NA	NA	NA	NA	NA	NA	NA	NA	NA	NA	NA	NA	NA	NA	NA	NA	rs869312403	NA	NA	NA	NA	NA	NA	NA	NA	NA	NA	NA	NA	NA	0	0.912	D	1	0.899	D	0.999
chrX	100653496	100653496	C	A	exonic	ENSG00000102393	NA	nonsynonymous SNV	ENSG00000102393:ENST00000218516:exon6:c.G861T:p.W287C	NA	NA	NA	NA	NA	NA	NA	NA	NA	NA	NA	NA	NA	NA	NA	NA	NA	NA	NA	NA	NA	NA	NA	NA	NA	NA	NA	NA	NA	NA	NA	NA	NA	0	0.912	D	1	0.899	D	1
chrX	100658883	100658883	C	A	exonic	ENSG00000102393	NA	nonsynonymous SNV	ENSG00000102393:ENST00000218516:exon2:c.G285T:p.W95C,ENSG00000102393:ENST00000493905:exon2:c.G285T:p.W95C	NA	NA	NA	NA	NA	NA	NA	NA	NA	NA	NA	NA	NA	NA	NA	NA	NA	NA	NA	NA	NA	NA	NA	NA	NA	NA	NA	NA	NA	NA	NA	NA	NA	0	0.912	D	1	0.899	D	1
chrX	100658884	100658884	C	A	exonic	ENSG00000102393	NA	nonsynonymous SNV	ENSG00000102393:ENST00000218516:exon2:c.G284T:p.W95L,ENSG00000102393:ENST00000493905:exon2:c.G284T:p.W95L	NA	NA	NA	NA	NA	NA	NA	NA	NA	NA	NA	NA	NA	NA	NA	NA	NA	NA	NA	NA	NA	NA	NA	NA	NA	NA	NA	NA	NA	NA	NA	NA	NA	0.002	0.721	D	1	0.899	D	0.998
chrX	100658884	100658884	C	G	exonic	ENSG00000102393	NA	nonsynonymous SNV	ENSG00000102393:ENST00000218516:exon2:c.G284C:p.W95S,ENSG00000102393:ENST00000493905:exon2:c.G284C:p.W95S	NA	NA	NA	NA	NA	NA	NA	NA	NA	NA	NA	NA	NA	NA	NA	NA	NA	NA	NA	NA	NA	NA	NA	NA	NA	NA	NA	NA	NA	NA	NA	NA	NA	0	0.912	D	1	0.899	D	0.998
chrX	100655673	100655673	T	C	exonic	ENSG00000102393	NA	nonsynonymous SNV	ENSG00000102393:ENST00000218516:exon4:c.A620G:p.Y207C,ENSG00000102393:ENST00000493905:exon4:c.A620G:p.Y207C	NA	NA	NA	NA	NA	NA	NA	NA	NA	NA	NA	NA	NA	NA	NA	NA	NA	NA	NA	rs797044727	NA	NA	Pathogenic	Fabry_disease	RCV000178050.1	MedGen:OMIM:Orphanet:SNOMED_CT	C0002986:301500:ORPHA324:16652001	NA	NA	NA	NA	NA	NA	0.022	0.486	D	1	0.899	D	0.997
chrX	100658912	100658912	A	C	exonic	ENSG00000102393	NA	nonsynonymous SNV	ENSG00000102393:ENST00000218516:exon2:c.T256G:p.Y86D,ENSG00000102393:ENST00000493905:exon2:c.T256G:p.Y86D	NA	NA	NA	NA	NA	NA	NA	NA	NA	NA	NA	NA	NA	NA	NA	NA	NA	NA	NA	NA	NA	NA	NA	NA	NA	NA	NA	NA	NA	NA	NA	NA	NA	0	0.912	D	1	0.899	D	0.999
chrX	100655745	100655745	C	G	exonic	ENSG00000102393	NA	nonsynonymous SNV	ENSG00000102393:ENST00000218516:exon2:c.T256C:p.Y86H,ENSG00000102393:ENST00000493905:exon2:c.T256C:p.Y86H	NA	NA	NA	NA	NA	NA	NA	NA	NA	NA	NA	NA	NA	NA	NA	NA	NA	NA	NA	NA	NA	NA	NA	NA	NA	NA	NA	NA	NA	NA	NA	NA	NA	0.002	0.721	D	1	0.899	D	0.951
chrX	100653375	100653375	C	T	exonic	ENSG00000102393	NA	nonsynonymous SNV	ENSG00000102393:ENST00000218516:exon6:c.G982A:p.G328R	NA	NA	NA	NA	NA	NA	NA	NA	NA	NA	NA	NA	NA	NA	NA	NA	NA	NA	NA	rs104894832	NA	NA	Pathogenic\x2cPathogenic	Fabry_disease\x2cFabry_disease	RCV000179268.3\x2cRCV000011469.5	MedGen:OMIM:Orphanet:SNOMED_CT\x2cMedGen:OMIM:Orphanet:SNOMED_CT	C0002986:301500:ORPHA324:16652001\x2cC0002986:301500:ORPHA324:16652001	NA	NA	NA	NA	NA	NA	0	0.912	D	1	0.899	D	1
chrX	100653792	100653792	C	A	exonic	ENSG00000102393	NA	nonsynonymous SNV	ENSG00000102393:ENST00000218516:exon5:c.G782T:p.G261V	NA	NA	NA	NA	NA	NA	NA	NA	NA	NA	NA	NA	NA	NA	NA	NA	NA	NA	NA	rs869312401	NA	NA	NA	NA	NA	NA	NA	NA	NA	NA	NA	NA	NA	0.077	0.341	T	0.999	0.764	D	0.957
chrX	100653513	100653513	T	C	exonic	ENSG00000102393	NA	nonsynonymous SNV	ENSG00000102393:ENST00000218516:exon6:c.A844G:p.T282A	NA	NA	NA	NA	NA	NA	NA	NA	NA	NA	NA	NA	NA	NA	NA	NA	NA	NA	NA	NA	NA	NA	NA	NA	NA	NA	NA	NA	NA	NA	NA	NA	NA	0.428	0.096	T	0.401	0.331	B	0.124
chrX	100652859	100652859	T	G	exonic	ENSG00000102393	NA	nonsynonymous SNV	ENSG00000102393:ENST00000218516:exon7:c.A1228C:p.T410P	NA	NA	NA	NA	NA	NA	NA	NA	NA	NA	NA	NA	NA	NA	NA	NA	NA	NA	NA	NA	NA	NA	NA	NA	NA	NA	NA	NA	NA	NA	NA	NA	NA	0.003	0.682	D	0.971	0.552	D	0.686
chrX	100656681	100656681	C	A	exonic	ENSG00000102393	NA	nonsynonymous SNV	ENSG00000102393:ENST00000218516:exon3:c.G486T:p.W162C,ENSG00000102393:ENST00000493905:exon3:c.G486T:p.W162C	NA	NA	NA	NA	NA	NA	NA	NA	NA	NA	NA	NA	NA	NA	NA	NA	NA	NA	NA	NA	NA	NA	NA	NA	NA	NA	NA	NA	NA	NA	NA	NA	NA	0	0.912	D	1	0.899	D	1
chrX	100662830	100662830	A	G	exonic	ENSG00000102393	NA	nonsynonymous SNV	ENSG00000102393:ENST00000218516:exon1:c.T62C:p.L21P,ENSG00000102393:ENST00000493905:exon1:c.T62C:p.L21P	NA	NA	NA	NA	NA	NA	NA	NA	NA	NA	NA	NA	NA	NA	NA	NA	NA	NA	NA	rs869312135	NA	NA	Pathogenic|drug response	Fabry_disease|Deoxygalactonojirimycin_response	RCV000209283.1|RCV000209546.1	MedGen:OMIM:Orphanet:SNOMED_CT|MedGen	C0002986:301500:ORPHA324:16652001|CN233149	NA	NA	NA	NA	NA	NA	0.007	0.599	D	0.835	0.542	P	0.547
chrX	100658833	100658833	C	T	exonic	ENSG00000102393	NA	nonsynonymous SNV	ENSG00000102393:ENST00000218516:exon2:c.G335A:p.R112H,ENSG00000102393:ENST00000493905:exon2:c.G335A:p.R112H	NA	NA	NA	NA	NA	NA	1.14e-05	0	0	0	0	0.0208	0	0	0.0001	NA	0.0001	NA	NA	rs372966991	NA	NA	Likely pathogenic\x2cPathogenic	Fabry_disease\x2cFabry_disease	RCV000078276.4\x2cRCV000175540.4	MedGen:OMIM:Orphanet:SNOMED_CT\x2cMedGen:OMIM:Orphanet:SNOMED_CT	C0002986:301500:ORPHA324:16652001\x2cC0002986:301500:ORPHA324:16652001	NA	NA	NA	NA	NA	NA	0.001	0.784	D	1	0.899	D	1
chrX	100655673	100655673	T	G	exonic	ENSG00000102393	NA	nonsynonymous SNV	ENSG00000102393:ENST00000218516:exon4:c.A620C:p.Y207S,ENSG00000102393:ENST00000493905:exon4:c.A620C:p.Y207S	NA	NA	NA	NA	NA	NA	NA	NA	NA	NA	NA	NA	NA	NA	NA	NA	NA	NA	NA	NA	NA	NA	NA	NA	NA	NA	NA	NA	NA	NA	NA	NA	NA	0.002	0.721	D	1	0.899	D	0.993
chrX	100658834	100658834	G	A	exonic	ENSG00000102393	NA	nonsynonymous SNV	ENSG00000102393:ENST00000218516:exon2:c.C334T:p.R112C,ENSG00000102393:ENST00000493905:exon2:c.C334T:p.R112C	NA	NA	NA	NA	NA	NA	NA	NA	NA	NA	NA	NA	NA	NA	NA	NA	NA	NA	NA	rs104894834	NA	NA	Pathogenic|Pathogenic	Fabry_disease|Fabry_disease	RCV000011470.7|RCV000078275.6	MedGen:OMIM:Orphanet:SNOMED_CT|MedGen:OMIM:Orphanet:SNOMED_CT	C0002986:301500:ORPHA324:16652001|C0002986:301500:ORPHA324:16652001	NA	NA	NA	NA	NA	NA	0.001	0.784	D	1	0.899	D	1
chrX	100658890	100658890	T	A	exonic	ENSG00000102393	NA	nonsynonymous SNV	ENSG00000102393:ENST00000218516:exon2:c.A278T:p.D93V,ENSG00000102393:ENST00000493905:exon2:c.A278T:p.D93V	NA	NA	NA	NA	NA	NA	NA	NA	NA	NA	NA	NA	NA	NA	NA	NA	NA	NA	NA	NA	NA	NA	NA	NA	NA	NA	NA	NA	NA	NA	NA	NA	NA	0	0.912	D	1	0.899	D	1
chrX	100656676	100656676	A	C	exonic	ENSG00000102393	NA	nonsynonymous SNV	ENSG00000102393:ENST00000218516:exon3:c.T491G:p.V164G,ENSG00000102393:ENST00000493905:exon3:c.T491G:p.V164G	NA	NA	NA	NA	NA	NA	NA	NA	NA	NA	NA	NA	NA	NA	NA	NA	NA	NA	NA	NA	NA	NA	NA	NA	NA	NA	NA	NA	NA	NA	NA	NA	NA	0	0.912	D	1	0.899	D	0.978
chrX	100653042	100653042	A	T	exonic	ENSG00000102393	NA	nonsynonymous SNV	ENSG00000102393:ENST00000218516:exon7:c.T1045A:p.W349R	NA	NA	NA	NA	NA	NA	NA	NA	NA	NA	NA	NA	NA	NA	NA	NA	NA	NA	NA	NA	NA	NA	NA	NA	NA	NA	NA	NA	NA	NA	NA	NA	NA	0.041	0.419	D	0.987	0.6	D	0.927
chrX	100653064	100653064	T	G	exonic	ENSG00000102393	NA	nonsynonymous SNV	ENSG00000102393:ENST00000218516:exon7:c.A1023C:p.E341D	NA	NA	NA	NA	NA	NA	NA	NA	NA	NA	NA	NA	NA	NA	NA	NA	NA	NA	NA	rs797044497	NA	NA	Pathogenic	Fabry_disease	RCV000153316.3	MedGen:OMIM:Orphanet:SNOMED_CT	C0002986:301500:ORPHA324:16652001	NA	NA	NA	NA	NA	NA	0.489	0.08	T	0.789	0.426	P	0.372
chrX	100653784	100653784	C	G	exonic	ENSG00000102393		nonsynonymous SNV	ENSG00000102393:ENST00000218516:exon5:c.G790C:p.D264H	NA	NA	NA	NA	NA	NA	NA	NA	NA	NA	NA	NA	NA	NA	NA	NA	NA	NA	NA	NA	NA	NA	NA	NA	NA	NA	NA	NA	NA	NA	NA	NA	NA	0	0.912	D	1	0.899	D	1
chrX	100653014	100653014	T	G	exonic	ENSG00000102393	NA	nonsynonymous SNV	ENSG00000102393:ENST00000218516:exon7:c.A1073C:p.E358A	NA	NA	NA	NA	NA	NA	NA	NA	NA	NA	NA	NA	NA	NA	NA	NA	NA	NA	NA	NA	NA	NA	NA	NA	NA	NA	NA	NA	NA	NA	NA	NA	NA	0.518	0.073	T	0.998	0.715	D	0.913
chrX	100653801	100653801	C	A	exonic	ENSG00000102393	NA	nonsynonymous SNV	ENSG00000102393:ENST00000218516:exon5:c.G773T:p.G258V	NA	NA	NA	NA	NA	NA	NA	NA	NA	NA	NA	NA	NA	NA	NA	NA	NA	NA	NA	NA	NA	NA	NA	NA	NA	NA	NA	NA	NA	NA	NA	NA	NA	0.001	0.784	D	1	0.899	D	1
chrX	100653426	100653426	G	C	exonic	ENSG00000102393	NA	nonsynonymous SNV	ENSG00000102393:ENST00000218516:exon6:c.C931G:p.L311V	NA	NA	NA	NA	NA	NA	NA	NA	NA	NA	NA	NA	NA	NA	NA	NA	NA	NA	NA	NA	NA	NA	NA	NA	NA	NA	NA	NA	NA	NA	NA	NA	NA	0	0.912	D	0.977	0.566	D	0.468
chrX	100653429	100653429	G	A	exonic	ENSG00000102393	NA	nonsynonymous SNV	ENSG00000102393:ENST00000218516:exon6:c.C928T:p.L310F	NA	NA	NA	NA	NA	NA	NA	NA	NA	NA	NA	NA	NA	NA	NA	NA	NA	NA	NA	NA	NA	NA	NA	NA	NA	NA	NA	NA	NA	NA	NA	NA	NA	0.003	0.682	D	1	0.899	D	0.995
chrX	100653398	100653398	T	A	exonic	ENSG00000102393	NA	nonsynonymous SNV	ENSG00000102393:ENST00000218516:exon6:c.A959T:p.N320I	NA	NA	NA	NA	NA	NA	NA	NA	NA	NA	NA	NA	NA	NA	NA	NA	NA	NA	NA	rs869312454	NA	NA	NA	NA	NA	NA	NA	NA	NA	NA	NA	NA	NA	0	0.912	D	1	0.899	D	0.999
chrX	100653455	100653455	C	G	exonic	ENSG00000102393	NA	nonsynonymous SNV	ENSG00000102393:ENST00000218516:exon6:c.G902C:p.R301P	NA	NA	NA	NA	NA	NA	NA	NA	NA	NA	NA	NA	NA	NA	NA	NA	NA	NA	NA	NA	NA	NA	NA	NA	NA	NA	NA	NA	NA	NA	NA	NA	NA	0.01	0.564	D	1	0.899	D	0.998
chrX	100653512	100653512	G	A	exonic	ENSG00000102393	NA	nonsynonymous SNV	ENSG00000102393:ENST00000218516:exon7:c.G1067C:p.R356P	NA	NA	NA	NA	NA	NA	NA	NA	NA	NA	NA	NA	NA	NA	NA	NA	NA	NA	NA	NA	NA	NA	NA	NA	NA	NA	NA	NA	NA	NA	NA	NA	NA	0.019	0.501	D	0.999	0.764	D	0.954
chrX	100653547	100653547	A	C	exonic	ENSG00000102393	NA	nonsynonymous SNV	ENSG00000102393:ENST00000218516:exon6:c.T810G:p.I270M	NA	NA	NA	NA	NA	NA	NA	NA	NA	NA	NA	NA	NA	NA	NA	NA	NA	NA	NA	NA	NA	NA	NA	NA	NA	NA	NA	NA	NA	NA	NA	NA	NA	0.001	0.784	D	1	0.899	D	0.98
chrX	100662785	100662785	A	C	exonic	ENSG00000102393	NA	nonsynonymous SNV	ENSG00000102393:ENST00000218516:exon1:c.T107G:p.L36W,ENSG00000102393:ENST00000493905:exon1:c.T107G:p.L36W	NA	NA	NA	NA	NA	NA	NA	NA	NA	NA	NA	NA	NA	NA	NA	NA	NA	NA	NA	rs869312138	NA	NA	Pathogenic|drug response	Fabry_disease|Deoxygalactonojirimycin_response	RCV000209353.1|RCV000209629.1	MedGen:OMIM:Orphanet:SNOMED_CT|MedGen	C0002986:301500:ORPHA324:16652001|CN233149	NA	NA	NA	NA	NA	NA	0	0.912	D	1	0.899	D	1
chrX	100652858	100652858	G	A	exonic	ENSG00000102393	NA	nonsynonymous SNV	ENSG00000102393:ENST00000218516:exon7:c.C1229T:p.T410I	NA	NA	NA	NA	NA	NA	NA	NA	NA	NA	NA	NA	NA	NA	NA	NA	NA	NA	NA	NA	NA	NA	Likely pathogenic	Fabry_disease	RCV000208140.1	MedGen:OMIM:Orphanet:SNOMED_CT	C0002986:301500:ORPHA324:16652001	NA	NA	NA	NA	NA	NA	0.002	0.721	D	0.994	0.647	D	0.71
chrX	100662834	100662834	C	G	exonic	ENSG00000102393	NA	nonsynonymous SNV	ENSG00000102393:ENST00000218516:exon1:c.G58C:p.A20P,ENSG00000102393:ENST00000493905:exon1:c.G58C:p.A20P	NA	NA	NA	NA	NA	NA	NA	NA	NA	NA	NA	NA	NA	NA	NA	NA	NA	NA	NA	rs104894847	NA	NA	Pathogenic	Fabry_disease\x2c_cardiac_variant	RCV000011511.2	MedGen	C1970820	NA	NA	NA	NA	NA	NA	0.08	0.335	T	0.902	0.478	P	0.332
chrX	100662737	100662737	C	T	exonic	ENSG00000102393	NA	nonsynonymous SNV	ENSG00000102393:ENST00000218516:exon1:c.G155A:p.C52Y,ENSG00000102393:ENST00000493905:exon1:c.G155A:p.C52Y	NA	NA	NA	NA	NA	NA	NA	NA	NA	NA	NA	NA	NA	NA	NA	NA	NA	NA	NA	NA	NA	NA	NA	NA	NA	NA	NA	NA	NA	NA	NA	NA	NA	0	0.912	D	1	0.899	D	0.998
chrX	100662833	100662833	G	T	exonic	ENSG00000102393	NA	nonsynonymous SNV	ENSG00000102393:ENST00000218516:exon1:c.C59A:p.A20D,ENSG00000102393:ENST00000493905:exon1:c.C59A:p.A20D	NA	NA	NA	NA	NA	NA	NA	NA	NA	NA	NA	NA	NA	NA	NA	NA	NA	NA	NA	rs869312134	NA	NA	drug response|Pathogenic	Deoxygalactonojirimycin_response|Fabry_disease	RCV000208891.1|RCV000209573.1	MedGen|MedGen:OMIM:Orphanet:SNOMED_CT	CN233149|C0002986:301500:ORPHA324:16652001	NA	NA	NA	NA	NA	NA	0.085	0.327	T	0.565	0.423	P	0.137
chrX	100652862	100652862	G	C	exonic	ENSG00000102393	NA	nonsynonymous SNV	ENSG00000102393:ENST00000218516:exon7:c.C1225G:p.P409A	NA	NA	NA	NA	NA	NA	NA	NA	NA	NA	NA	NA	NA	NA	NA	NA	NA	NA	NA	NA	NA	NA	NA	NA	NA	NA	NA	NA	NA	NA	NA	NA	NA	0	0.912	D	1	0.899	D	0.997
chrX	100662717	100662717	C	T	exonic	ENSG00000102393	NA	nonsynonymous SNV	ENSG00000102393:ENST00000218516:exon1:c.G175A:p.E59K,ENSG00000102393:ENST00000493905:exon1:c.G175A:p.E59K	NA	NA	NA	NA	NA	NA	NA	NA	NA	NA	NA	NA	NA	NA	NA	NA	NA	NA	NA	NA	NA	NA	NA	NA	NA	NA	NA	NA	NA	NA	NA	NA	NA	0.115	0.285	T	0.207	0.304	B	0.118
chrX	100653458	100653458	A	G	exonic	ENSG00000102393	NA	nonsynonymous SNV	ENSG00000102393:ENST00000218516:exon6:c.T899C:p.L300P	NA	NA	NA	NA	NA	NA	NA	NA	NA	NA	NA	NA	NA	NA	NA	NA	NA	NA	NA	rs398123223	NA	NA	Pathogenic	Fabry_disease	RCV000078300.4	MedGen:OMIM:Orphanet:SNOMED_CT	C0002986:301500:ORPHA324:16652001	NA	NA	NA	NA	NA	NA	0	0.912	D	1	0.899	D	1
chrX	100662767	100662767	A	G	exonic	ENSG00000102393	NA	nonsynonymous SNV	ENSG00000102393:ENST00000218516:exon1:c.T125C:p.M42T,ENSG00000102393:ENST00000493905:exon1:c.T125C:p.M42T	NA	NA	NA	NA	NA	NA	NA	NA	NA	NA	NA	NA	NA	NA	NA	NA	NA	NA	NA	rs398123201	NA	NA	Likely pathogenic	Fabry_disease	RCV000078266.6	MedGen:OMIM:Orphanet:SNOMED_CT	C0002986:301500:ORPHA324:16652001	NA	NA	NA	NA	NA	NA	0	0.912	D	1	0.899	D	1
chrX	100658941	100658941	A	G	exonic	ENSG00000102393	NA	nonsynonymous SNV	ENSG00000102393:ENST00000218516:exon2:c.T227C:p.M76T,ENSG00000102393:ENST00000493905:exon2:c.T227C:p.M76T	NA	NA	NA	NA	NA	NA	NA	NA	NA	NA	NA	NA	NA	NA	NA	NA	NA	NA	NA	NA	NA	NA	NA	NA	NA	NA	NA	NA	NA	NA	NA	NA	NA	0.002	0.721	D	0.35	0.899	B	0.617
chrX	100653849	100653849	A	T	exonic	ENSG00000102393	NA	nonsynonymous SNV	ENSG00000102393:ENST00000218516:exon5:c.T725A:p.I242N	NA	NA	NA	NA	NA	NA	NA	NA	NA	NA	NA	NA	NA	NA	NA	NA	NA	NA	NA	NA	NA	NA	NA	NA	NA	NA	NA	NA	NA	NA	NA	NA	NA	0	0.912	D	1	0.899	D	0.99
chrX	100655732	100655732	C	A	exonic	ENSG00000102393	NA	nonsynonymous SNV	ENSG00000102393:ENST00000218516:exon4:c.G561T:p.M187I,ENSG00000102393:ENST00000493905:exon4:c.G561T:p.M187I	NA	NA	NA	NA	NA	NA	NA	NA	NA	NA	NA	NA	NA	NA	NA	NA	NA	NA	NA	NA	NA	NA	NA	NA	NA	NA	NA	NA	NA	NA	NA	NA	NA	0.015	0.524	D	0.97	0.55	D	0.467
chrX	100653870	100653870	G	A	exonic	ENSG00000102393	NA	nonsynonymous SNV	ENSG00000102393:ENST00000218516:exon5:c.C704T:p.S235F	NA	NA	NA	NA	NA	NA	NA	NA	NA	NA	NA	NA	NA	NA	NA	NA	NA	NA	NA	NA	NA	NA	NA	NA	NA	NA	NA	NA	NA	NA	NA	NA	NA	0	0.912	D	1	0.899	D	0.996
chrX	100653394	100653394	C	G	exonic	ENSG00000102393	NA	nonsynonymous SNV	ENSG00000102393:ENST00000218516:exon6:c.G963C:p.Q321H	NA	NA	NA	NA	NA	NA	NA	NA	NA	NA	NA	NA	NA	NA	NA	NA	NA	NA	NA	NA	NA	NA	NA	NA	NA	NA	NA	NA	NA	NA	NA	NA	NA	0	0.912	D	1	0.899	D	0.999
chrX	100656674	100656674	C	G	exonic	ENSG00000102393	NA	nonsynonymous SNV	ENSG00000102393:ENST00000218516:exon3:c.G493C:p.D165H,ENSG00000102393:ENST00000493905:exon3:c.G493C:p.D165H	NA	NA	NA	NA	NA	NA	NA	NA	NA	NA	NA	NA	NA	NA	NA	NA	NA	NA	NA	rs869312312	NA	NA	NA	NA	NA	NA	NA	NA	NA	NA	NA	NA	NA	0	0.912	D	1	0.899	D	1
chrX	100653882	100653882	T	A	exonic	ENSG00000102393	NA	nonsynonymous SNV	ENSG00000102393:ENST00000218516:exon5:c.A692T:p.D231V	NA	NA	NA	NA	NA	NA	NA	NA	NA	NA	NA	NA	NA	NA	NA	NA	NA	NA	NA	NA	NA	NA	NA	NA	NA	NA	NA	NA	NA	NA	NA	NA	NA	0	0.912	D	1	0.899	D	0.998
chrX	100653886	100653886	C	T	exonic	ENSG00000102393	NA	nonsynonymous SNV	ENSG00000102393:ENST00000218516:exon5:c.G688A:p.A230T	NA	NA	NA	NA	NA	NA	NA	NA	NA	NA	NA	NA	NA	NA	NA	NA	NA	NA	NA	NA	NA	NA	NA	NA	NA	NA	NA	NA	NA	NA	NA	NA	NA	0.139	0.257	T	0.141	0.26	B	0.006
chrX	100662740	100662740	A	T	exonic	ENSG00000102393	NA	nonsynonymous SNV	ENSG00000102393:ENST00000218516:exon1:c.T152A:p.M51K,ENSG00000102393:ENST00000493905:exon1:c.T152A:p.M51K	NA	NA	NA	NA	NA	NA	NA	NA	NA	NA	NA	NA	NA	NA	NA	NA	NA	NA	NA	NA	NA	NA	NA	NA	NA	NA	NA	NA	NA	NA	NA	NA	NA	0.091	0.318	T	0.013	0.359	B	0.056
chrX	100653552	100653552	C	T	exonic	ENSG00000102393	NA	nonsynonymous SNV	ENSG00000102393:ENST00000218516:exon6:c.G805A:p.V269M	NA	NA	NA	NA	NA	NA	NA	NA	NA	NA	NA	NA	NA	NA	NA	NA	NA	NA	NA	rs869312427	NA	NA	NA	NA	NA	NA	NA	NA	NA	NA	NA	NA	NA	0.002	0.721	D	1	0.899	D	0.982
chrX	100662768	100662768	T	C	exonic	ENSG00000102393	NA	nonsynonymous SNV	ENSG00000102393:ENST00000218516:exon1:c.A124G:p.M42V,ENSG00000102393:ENST00000493905:exon1:c.A124G:p.M42V	NA	NA	NA	NA	NA	NA	NA	NA	NA	NA	NA	NA	NA	NA	NA	NA	NA	NA	NA	NA	NA	NA	NA	NA	NA	NA	NA	NA	NA	NA	NA	NA	NA	0	0.912	D	1	0.899	D	0.996
chrX	100653473	100653473	A	C	exonic	ENSG00000102393	NA	nonsynonymous SNV	ENSG00000102393:ENST00000218516:exon6:c.T884G:p.F295C	NA	NA	NA	NA	NA	NA	NA	NA	NA	NA	NA	NA	NA	NA	NA	NA	NA	NA	NA	NA	NA	NA	NA	NA	NA	NA	NA	NA	NA	NA	NA	NA	NA	0.001	0.784	D	0.997	0.689	D	0.881
chrX	100656700	100656700	G	A	exonic	ENSG00000102393	NA	nonsynonymous SNV	ENSG00000102393:ENST00000218516:exon3:c.C467T:p.A156V,ENSG00000102393:ENST00000493905:exon3:c.C467T:p.A156V	NA	NA	NA	NA	NA	NA	NA	NA	NA	NA	NA	NA	NA	NA	NA	NA	NA	NA	NA	rs869312307	COSM1497096	1(kidney)	NA	NA	NA	NA	NA	NA	NA	NA	NA	NA	NA	0.023	0.481	D	1	0.899	D	0.902
chrX	100653882	100653882	T	C	exonic	ENSG00000102393	NA	nonsynonymous SNV	ENSG00000102393:ENST00000218516:exon5:c.A692G:p.D231G	NA	NA	NA	NA	NA	NA	NA	NA	NA	NA	NA	NA	NA	NA	NA	NA	NA	NA	NA	NA	NA	NA	NA	NA	NA	NA	NA	NA	NA	NA	NA	NA	NA	0	0.912	D	1	0.899	D	0.998
chrX	100653816	100653816	A	C	exonic	ENSG00000102393	NA	nonsynonymous SNV	ENSG00000102393:ENST00000218516:exon5:c.T758G:p.I253S	NA	NA	NA	NA	NA	NA	NA	NA	NA	NA	NA	NA	NA	NA	NA	NA	NA	NA	NA	NA	NA	NA	NA	NA	NA	NA	NA	NA	NA	NA	NA	NA	NA	0.001	0.784	D	0.998	0.715	D	0.748
chrX	100653433	100653433	T	A	exonic	ENSG00000102393	NA	nonsynonymous SNV	ENSG00000102393:ENST00000218516:exon6:c.A924T:p.K308N	NA	NA	NA	NA	NA	NA	NA	NA	NA	NA	NA	NA	NA	NA	NA	NA	NA	NA	NA	NA	NA	NA	NA	NA	NA	NA	NA	NA	NA	NA	NA	NA	NA	0.002	0.721	D	1	0.899	D	0.993
chrX	100653374	100653374	C	G	exonic	ENSG00000102393	NA	nonsynonymous SNV	ENSG00000102393:ENST00000218516:exon6:c.G983C:p.G328A	NA	NA	NA	NA	NA	NA	NA	NA	NA	NA	NA	NA	NA	NA	NA	NA	NA	NA	NA	rs28935492	NA	NA	Pathogenic	Fabry_disease	RCV000011488.9	MedGen:OMIM:Orphanet:SNOMED_CT	C0002986:301500:ORPHA324:16652001	NA	NA	NA	NA	NA	NA	0	0.912	D	0.999	0.764	D	0.986
chrX	100652859	100652859	T	C	exonic	ENSG00000102393	NA	nonsynonymous SNV	ENSG00000102393:ENST00000218516:exon7:c.A1228G:p.T410A	NA	NA	NA	NA	NA	NA	NA	NA	NA	NA	NA	NA	NA	NA	NA	NA	NA	NA	NA	rs104894852	NA	NA	Pathogenic	Fabry_disease	RCV000011518.10	MedGen:OMIM:Orphanet:SNOMED_CT	C0002986:301500:ORPHA324:16652001	NA	NA	NA	NA	NA	NA	0.006	0.614	D	0.242	0.292	B	0.078
chrX	100653551	100653551	A	C	exonic	ENSG00000102393	NA	nonsynonymous SNV	ENSG00000102393:ENST00000218516:exon6:c.C845T:p.T282I	NA	NA	NA	NA	NA	NA	NA	NA	NA	NA	NA	NA	NA	NA	NA	NA	NA	NA	NA	NA	NA	NA	Pathogenic|drug response\x2cPathogenic\x2cUncertain significance	Fabry_disease|Deoxygalactonojirimycin_response\x2cFabry_disease\x2cnot_specified	RCV000209091.1|RCV000209357.1\x2cRCV000011482.9\x2cRCV000378974.1	MedGen:OMIM:Orphanet:SNOMED_CT|MedGen\x2cMedGen:OMIM:Orphanet:SNOMED_CT\x2cMedGen	C0002986:301500:ORPHA324:16652001|CN233149\x2cC0002986:301500:ORPHA324:16652001\x2cCN169374	NA	NA	NA	NA	NA	NA	0.001	0.784	D	1	0.899	D	0.999
chrX	100656741	100656741	G	C	exonic	ENSG00000102393	NA	nonsynonymous SNV	ENSG00000102393:ENST00000218516:exon3:c.C426G:p.C142W,ENSG00000102393:ENST00000493905:exon3:c.C426G:p.C142W	NA	NA	NA	NA	NA	NA	NA	NA	NA	NA	NA	NA	NA	NA	NA	NA	NA	NA	NA	NA	NA	NA	NA	NA	NA	NA	NA	NA	NA	NA	NA	NA	NA	0.001	0.784	D	1	0.899	D	1
chrX	100653778	100653778	C	T	exonic	ENSG00000102393	NA	nonsynonymous SNV	ENSG00000102393:ENST00000218516:exon5:c.G796A:p.D266N	NA	NA	NA	NA	NA	NA	NA	NA	NA	NA	NA	NA	NA	NA	NA	NA	NA	NA	NA	rs869312407	NA	NA	NA	NA	NA	NA	NA	NA	NA	NA	NA	NA	NA	0	0.912	D	1	0.899	D	1
chrX	100653467	100653467	G	A	exonic	ENSG00000102393	NA	nonsynonymous SNV	ENSG00000102393:ENST00000218516:exon6:c.C890T:p.S297F	NA	NA	NA	NA	NA	NA	NA	NA	NA	NA	NA	NA	NA	NA	NA	NA	NA	NA	NA	rs28935489	NA	NA	Pathogenic\x2cUncertain significance	Fabry_disease\x2cnot_specified	RCV000011484.4\x2cRCV000277132.1	MedGen:OMIM:Orphanet:SNOMED_CT\x2cMedGen	C0002986:301500:ORPHA324:16652001\x2cCN169374	NA	NA	NA	NA	NA	NA	0	0.912	D	1	0.899	D	0.992
chrX	100658878	100658878	G	A	exonic	ENSG00000102393	NA	nonsynonymous SNV	ENSG00000102393:ENST00000218516:exon2:c.C290T:p.A97V,ENSG00000102393:ENST00000493905:exon2:c.C290T:p.A97V	NA	NA	NA	NA	NA	NA	NA	NA	NA	NA	NA	NA	NA	NA	NA	NA	NA	NA	NA	NA	NA	NA	NA	NA	NA	NA	NA	NA	NA	NA	NA	NA	NA	0.119	0.28	T	0.974	0.559	D	0.639
chrX	100656620	100656620	C	T	exonic	ENSG00000102393	NA	nonsynonymous SNV	ENSG00000102393:ENST00000218516:exon3:c.G547A:p.G183S,ENSG00000102393:ENST00000493905:exon3:c.G547A:p.G183S	NA	NA	NA	NA	NA	NA	NA	NA	NA	NA	NA	NA	NA	NA	NA	NA	NA	NA	NA	rs869312324	NA	NA	NA	NA	NA	NA	NA	NA	NA	NA	NA	NA	NA	0.004	0.654	D	1	0.899	D	0.984
chrX	100653786	100653786	T	C	exonic	ENSG00000102393	NA	nonsynonymous SNV	ENSG00000102393:ENST00000218516:exon5:c.A788G:p.N263S	NA	NA	NA	NA	NA	NA	NA	NA	NA	NA	NA	NA	NA	NA	NA	NA	NA	NA	NA	rs869312404	NA	NA	NA	NA	NA	NA	NA	NA	NA	NA	NA	NA	NA	0	0.912	D	1	0.899	D	0.996
chrX	100653455	100653455	C	T	exonic	ENSG00000102393	NA	nonsynonymous SNV	ENSG00000102393:ENST00000218516:exon6:c.G902A:p.R301Q	NA	NA	NA	NA	NA	NA	NA	NA	NA	NA	NA	NA	NA	NA	NA	NA	NA	NA	NA	rs104894828	NA	NA	Pathogenic|Pathogenic|Pathogenic	Fabry_disease\x2c_cardiac_variant|Fabry_disease|Cardiovascular_phenotype	RCV000011461.2|RCV000011462.7|RCV000244581.1	MedGen|MedGen:OMIM:Orphanet:SNOMED_CT|MedGen	C1970820|C0002986:301500:ORPHA324:16652001|CN230736	NA	NA	NA	NA	NA	NA	0.006	0.614	D	1	0.899	D	0.978
chrX	100658972	100658972	C	T	exonic	ENSG00000102393	NA	nonsynonymous SNV	ENSG00000102393:ENST00000218516:exon2:c.G196A:p.E66K,ENSG00000102393:ENST00000493905:exon2:c.G196A:p.E66K	NA	NA	NA	NA	NA	NA	NA	NA	NA	NA	NA	NA	NA	NA	NA	NA	NA	NA	NA	NA	NA	NA	NA	NA	NA	NA	NA	NA	NA	NA	NA	NA	NA	0.002	0.721	D	0.997	0.689	D	0.975
chrX	100662797	100662797	A	G	exonic	ENSG00000102393	NA	nonsynonymous SNV	ENSG00000102393:ENST00000218516:exon1:c.T95C:p.L32P,ENSG00000102393:ENST00000493905:exon1:c.T95C:p.L32P	NA	NA	NA	NA	NA	NA	NA	NA	NA	NA	NA	NA	NA	NA	NA	NA	NA	NA	NA	NA	NA	NA	NA	NA	NA	NA	NA	NA	NA	NA	NA	NA	NA	0	0.912	D	1	0.899	D	0.999
chrX	100653000	100653000	G	A	exonic	ENSG00000102393	NA	nonsynonymous SNV	ENSG00000102393:ENST00000218516:exon7:c.C1087T:p.R363C	NA	NA	NA	NA	NA	NA	NA	NA	NA	NA	NA	NA	NA	NA	NA	NA	NA	NA	NA	rs797044776	NA	NA	Pathogenic	Fabry_disease	RCV000179729.1	MedGen:OMIM:Orphanet:SNOMED_CT	C0002986:301500:ORPHA324:16652001	NA	NA	NA	NA	NA	NA	0.165	0.232	T	0.623	0.381	P	0.03
chrX	100653459	100653459	G	A	exonic	ENSG00000102393	NA	nonsynonymous SNV	ENSG00000102393:ENST00000218516:exon6:c.C898T:p.L300F	NA	NA	NA	NA	NA	NA	NA	NA	NA	NA	NA	NA	NA	NA	NA	NA	NA	NA	NA	NA	NA	NA	NA	NA	NA	NA	NA	NA	NA	NA	NA	NA	NA	0	0.912	D	1	0.899	D	0.999
chrX	100653551	100653551	A	G	exonic	ENSG00000102393	NA	nonsynonymous SNV	ENSG00000102393:ENST00000218516:exon6:c.T806C:p.V269A	NA	NA	NA	NA	NA	NA	NA	NA	NA	NA	NA	NA	NA	NA	NA	NA	NA	NA	NA	rs28935488	NA	NA	Pathogenic|drug response\x2cPathogenic\x2cUncertain significance	Fabry_disease|Deoxygalactonojirimycin_response\x2cFabry_disease\x2cnot_specified	RCV000209091.1|RCV000209357.1\x2cRCV000011482.9\x2cRCV000378974.1	MedGen:OMIM:Orphanet:SNOMED_CT|MedGen\x2cMedGen:OMIM:Orphanet:SNOMED_CT\x2cMedGen	C0002986:301500:ORPHA324:16652001|CN233149\x2cC0002986:301500:ORPHA324:16652001\x2cCN169374	NA	NA	NA	NA	NA	NA	0.002	0.721	D	0.998	0.715	D	0.951
chrX	100653927	100653927	T	C	exonic	ENSG00000102393	NA	nonsynonymous SNV	ENSG00000102393:ENST00000218516:exon5:c.A647G:p.Y216C	NA	NA	NA	NA	NA	NA	NA	NA	NA	NA	NA	NA	NA	NA	NA	NA	NA	NA	NA	rs398123217	NA	NA	Pathogenic	Fabry_disease	RCV000078290.6	MedGen:OMIM:Orphanet:SNOMED_CT	C0002986:301500:ORPHA324:16652001	NA	NA	NA	NA	NA	NA	0	0.912	D	1	0.899	D	0.994
chrX	100653422	100653422	T	C	exonic	ENSG00000102393	NA	nonsynonymous SNV	ENSG00000102393:ENST00000218516:exon6:c.A935G:p.Q312R	NA	NA	NA	NA	NA	NA	NA	NA	NA	NA	NA	NA	NA	NA	NA	NA	NA	NA	NA	NA	NA	NA	NA	NA	NA	NA	NA	NA	NA	NA	NA	NA	NA	0.039	0.424	D	0.977	0.566	D	0.721
chrX	100653795	100653795	C	G	exonic	ENSG00000102393	NA	nonsynonymous SNV	ENSG00000102393:ENST00000218516:exon5:c.G779C:p.G260A	NA	NA	NA	NA	NA	NA	NA	NA	NA	NA	NA	NA	NA	NA	NA	NA	NA	NA	NA	NA	NA	NA	NA	NA	NA	NA	NA	NA	NA	NA	NA	NA	NA	0	0.912	D	1	0.899	D	0.999
chrX	100653845	100653845	C	G	exonic	ENSG00000102393	NA	nonsynonymous SNV	ENSG00000102393:ENST00000218516:exon5:c.G729C:p.L243F	NA	NA	NA	NA	NA	NA	NA	NA	NA	NA	NA	NA	NA	NA	NA	NA	NA	NA	NA	rs397515874	NA	NA	Uncertain significance	not_specified	RCV000035311.2	MedGen	CN169374	NA	NA	NA	NA	NA	NA	0.01	0.564	D	0.997	0.689	D	0.866
chrX	100653879	100653879	A	G	exonic	ENSG00000102393	NA	nonsynonymous SNV	ENSG00000102393:ENST00000218516:exon5:c.T695C:p.I232T	NA	NA	NA	NA	NA	NA	NA	NA	NA	NA	NA	NA	NA	NA	NA	NA	NA	NA	NA	NA	NA	NA	NA	NA	NA	NA	NA	NA	NA	NA	NA	NA	NA	0.001	0.784	D	0.938	0.506	P	0.964
chrX	100653009	100653009	C	A	exonic	ENSG00000102393	NA	nonsynonymous SNV	ENSG00000102393:ENST00000218516:exon7:c.G1078T:p.G360C	NA	NA	NA	NA	NA	NA	1.14e-05	0	0	0.0002	0	0	0	0	NA	NA	NA	NA	NA	rs782598150	NA	NA	NA	NA	NA	NA	NA	NA	NA	NA	NA	NA	NA	0.001	0.784	D	1	0.899	D	1
chrX	100653021	100653021	G	A	exonic	ENSG00000102393	NA	nonsynonymous SNV	ENSG00000102393:ENST00000218516:exon7:c.C1066T:p.R356W	NA	NA	NA	NA	NA	NA	NA	NA	NA	NA	NA	NA	NA	NA	NA	NA	NA	NA	NA	rs104894827	NA	NA	other	Fabry_disease	RCV000011459.5	MedGen:OMIM:Orphanet:SNOMED_CT	C0002986:301500:ORPHA324:16652001	NA	NA	NA	NA	NA	NA	0.004	0.654	D	1	0.899	D	0.757
chrX	100653486	100653486	C	T	exonic	ENSG00000102393	NA	nonsynonymous SNV	ENSG00000102393:ENST00000218516:exon6:c.G871A:p.A291T	NA	NA	NA	NA	NA	NA	NA	NA	NA	NA	NA	NA	NA	NA	NA	NA	NA	NA	NA	rs869312439	NA	NA	NA	NA	NA	NA	NA	NA	NA	NA	NA	NA	NA	0.001	0.784	D	1	0.899	D	0.986
chrX	100656724	100656724	C	T	exonic	ENSG00000102393	NA	nonsynonymous SNV	ENSG00000102393:ENST00000218516:exon3:c.G443A:p.S148N,ENSG00000102393:ENST00000493905:exon3:c.G443A:p.S148N	NA	NA	NA	NA	NA	NA	NA	NA	NA	NA	NA	NA	NA	NA	NA	NA	NA	NA	NA	NA	NA	NA	NA	NA	NA	NA	NA	NA	NA	NA	NA	NA	NA	0.058	0.377	T	0.967	0.899	D	0.945
chrX	100653917	100653917	G	C	exonic	ENSG00000102393		nonsynonymous SNV	ENSG00000102393:ENST00000218516:exon5:c.C657G:p.I219M	NA	NA	NA	NA	NA	NA	NA	NA	NA	NA	NA	NA	NA	NA	NA	NA	NA	NA	NA	rs869312151	NA	NA	Likely pathogenic|drug response	Fabry_disease|Deoxygalactonojirimycin_response	RCV000209122.1|RCV000209507.1	MedGen:OMIM:Orphanet:SNOMED_CT|MedGen	C0002986:301500:ORPHA324:16652001|CN233149	NA	NA	NA	NA	NA	NA	0.045	0.408	D	0.978	0.568	D	0.834
chrX	100653844	100653844	C	G	exonic	ENSG00000102393	NA	nonsynonymous SNV	ENSG00000102393:ENST00000218516:exon5:c.G730C:p.D244H	NA	NA	NA	NA	NA	NA	NA	NA	NA	NA	NA	NA	NA	NA	NA	NA	NA	NA	NA	NA	NA	NA	NA	NA	NA	NA	NA	NA	NA	NA	NA	NA	NA	0.004	0.654	D	0.995	0.657	D	0.673
chrX	100662713	100662713	G	A	exonic	ENSG00000102393	NA	nonsynonymous SNV	ENSG00000102393:ENST00000218516:exon1:c.C179T:p.P60L,ENSG00000102393:ENST00000493905:exon1:c.C179T:p.P60L	NA	NA	NA	NA	NA	NA	NA	NA	NA	NA	NA	NA	NA	NA	NA	NA	NA	NA	NA	rs869312262	NA	NA	NA	NA	NA	NA	NA	NA	NA	NA	NA	NA	NA	0.01	0.564	D	0.992	0.629	D	0.792
chrX	100655680	100655680	G	T	exonic	ENSG00000102393	NA	nonsynonymous SNV	ENSG00000102393:ENST00000218516:exon4:c.C613A:p.P205T,ENSG00000102393:ENST00000493905:exon4:c.C613A:p.P205T	NA	NA	NA	NA	NA	NA	NA	NA	NA	NA	NA	NA	NA	NA	NA	NA	NA	NA	NA	rs397515870	NA	NA	other	Fabry_disease	RCV000153322.8	MedGen:OMIM:Orphanet:SNOMED_CT	C0002986:301500:ORPHA324:16652001	NA	NA	NA	NA	NA	NA	0	0.912	D	1	0.899	D	1
chrX	100653522	100653522	G	C	exonic	ENSG00000102393	NA	nonsynonymous SNV	ENSG00000102393:ENST00000218516:exon6:c.C835G:p.Q279E	NA	NA	NA	NA	NA	NA	NA	NA	NA	NA	NA	NA	NA	NA	NA	NA	NA	NA	NA	rs28935485	NA	NA	Pathogenic	Fabry_disease\x2c_cardiac_variant	RCV000011468.5	MedGen	C1970820	NA	NA	NA	NA	NA	NA	0	0.912	D	0.983	0.585	D	0.451
chrX	100662789	100662789	C	T	exonic	ENSG00000102393	NA	nonsynonymous SNV	ENSG00000102393:ENST00000218516:exon1:c.G103A:p.G35R,ENSG00000102393:ENST00000493905:exon1:c.G103A:p.G35R	NA	NA	NA	NA	NA	NA	NA	NA	NA	NA	NA	NA	NA	NA	NA	NA	NA	NA	NA	NA	NA	NA	NA	NA	NA	NA	NA	NA	NA	NA	NA	NA	NA	0	0.912	D	0.999	0.899	D	0.982
chrX	100653471	100653471	T	C	exonic	ENSG00000102393	NA	nonsynonymous SNV	ENSG00000102393:ENST00000218516:exon6:c.A886G:p.M296V	NA	NA	NA	NA	NA	NA	NA	NA	NA	NA	NA	NA	NA	NA	NA	NA	NA	NA	NA	rs104894830	NA	NA	Pathogenic|Pathogenic	Fabry_disease\x2c_cardiac_variant|Fabry_disease	RCV000011464.5|RCV000179267.2	MedGen|MedGen:OMIM:Orphanet:SNOMED_CT	C1970820|C0002986:301500:ORPHA324:16652001	NA	NA	NA	NA	NA	NA	0.002	0.721	D	0.394	0.329	B	0.028
chrX	100653489	100653489	T	G	exonic	ENSG00000102393	NA	nonsynonymous SNV	ENSG00000102393:ENST00000218516:exon6:c.A868C:p.M290L	NA	NA	NA	NA	NA	NA	1.14e-05	0	0	0	0	0.0208	0	0	0.0001	NA	0.0001	NA	NA	rs375538532	NA	NA	NA	NA	NA	NA	NA	NA	NA	NA	NA	NA	NA	0.82	0.03	T	0.985	0.592	D	0.694
chrX	100653456	100653456	G	C	exonic	ENSG00000102393	NA	nonsynonymous SNV	ENSG00000102393:ENST00000218516:exon6:c.C901G:p.R301G	NA	NA	NA	NA	NA	NA	NA	NA	NA	NA	NA	NA	NA	NA	NA	NA	NA	NA	NA	rs398123224	NA	NA	Pathogenic|Pathogenic\x2cUncertain significance	Fabry_disease|not_provided\x2cnot_specified	RCV000078301.6|RCV000157879.2\x2cRCV000156338.1	MedGen:OMIM:Orphanet:SNOMED_CT|MedGen\x2cMedGen	C0002986:301500:ORPHA324:16652001|CN221809\x2cCN169374	NA	NA	NA	NA	NA	NA	0.02	0.496	D	1	0.899	D	0.994
chrX	100652921	100652921	G	A	exonic	ENSG00000102393	NA	nonsynonymous SNV	ENSG00000102393:ENST00000218516:exon5:c.C641T:p.P214L	NA	NA	NA	NA	NA	NA	NA	NA	NA	NA	NA	NA	NA	NA	NA	NA	NA	NA	NA	NA	NA	NA	NA	NA	NA	NA	NA	NA	NA	NA	NA	NA	NA	0.651	0.048	T	1	0.899	D	0.998
chrX	100653469	100653469	C	T	exonic	ENSG00000102393	NA	nonsynonymous SNV	ENSG00000102393:ENST00000218516:exon6:c.G888A:p.M296I	NA	NA	NA	NA	NA	NA	NA	NA	NA	NA	NA	NA	NA	NA	NA	NA	NA	NA	NA	rs104894846	NA	NA	Pathogenic	Fabry_disease\x2c_cardiac_variant	RCV000011510.2	MedGen	C1970820	NA	NA	NA	NA	NA	NA	0.044	0.41	D	0.225	0.287	B	0.028
chrX	100653519	100653519	G	T	exonic	ENSG00000102393	NA	nonsynonymous SNV	ENSG00000102393:ENST00000218516:exon6:c.C838A:p.Q280K	NA	NA	NA	NA	NA	NA	NA	NA	NA	NA	NA	NA	NA	NA	NA	NA	NA	NA	NA	NA	NA	NA	NA	NA	NA	NA	NA	NA	NA	NA	NA	NA	NA	0.005	0.632	D	0.916	0.487	P	0.243
chrX	100652903	100652903	C	G	exonic	ENSG00000102393	NA	nonsynonymous SNV	ENSG00000102393:ENST00000218516:exon7:c.G1184C:p.G395A	NA	NA	NA	NA	NA	NA	1.14e-05	0	0	0	0	0.0208	0	0	0.0001	NA	0.0001	NA	NA	rs375661583	NA	NA	Uncertain significance	Fabry_disease	RCV000462655.1	MedGen:OMIM:Orphanet:SNOMED_CT	C0002986:301500:ORPHA324:16652001	NA	NA	NA	NA	NA	NA	0.029	0.457	D	1	0.899	D	0.977
chrX	100653401	100653401	A	G	exonic	ENSG00000102393	NA	nonsynonymous SNV	ENSG00000102393:ENST00000218516:exon6:c.T956C:p.I319T	NA	NA	NA	NA	NA	NA	NA	NA	NA	NA	NA	NA	NA	NA	NA	NA	NA	NA	NA	NA	NA	NA	NA	NA	NA	NA	NA	NA	NA	NA	NA	NA	NA	0.003	0.682	D	0.999	0.764	D	0.991
chrX	100653378	100653378	G	C	exonic	ENSG00000102393	NA	nonsynonymous SNV	ENSG00000102393:ENST00000218516:exon6:c.C979G:p.Q327E	NA	NA	NA	NA	NA	NA	NA	NA	NA	NA	NA	NA	NA	NA	NA	NA	NA	NA	NA	NA	NA	NA	NA	NA	NA	NA	NA	NA	NA	NA	NA	NA	NA	0.005	0.632	D	1	0.899	D	0.98
chrX	100652879	100652879	A	G	exonic	ENSG00000102393	NA	nonsynonymous SNV	ENSG00000102393:ENST00000218516:exon7:c.T1208C:p.L403S	NA	NA	NA	NA	NA	NA	NA	NA	NA	NA	NA	NA	NA	NA	NA	NA	NA	NA	NA	NA	NA	NA	NA	NA	NA	NA	NA	NA	NA	NA	NA	NA	NA	0.008	0.586	D	0.999	0.764	D	0.913
chrX	100655734	100655734	T	C	exonic	ENSG00000102393	NA	nonsynonymous SNV	ENSG00000102393:ENST00000218516:exon4:c.A559G:p.M187V,ENSG00000102393:ENST00000493905:exon4:c.A559G:p.M187V	NA	NA	NA	NA	NA	NA	NA	NA	NA	NA	NA	NA	NA	NA	NA	NA	NA	NA	NA	rs869312340	NA	NA	NA	NA	NA	NA	NA	NA	NA	NA	NA	NA	NA	0.011	0.555	D	0.967	0.544	D	0.449
chrX	100653827	100653827	G	T	exonic	ENSG00000102393	NA	nonsynonymous SNV	ENSG00000102393:ENST00000218516:exon5:c.C747A:p.N249K	NA	NA	NA	NA	NA	NA	NA	NA	NA	NA	NA	NA	NA	NA	NA	NA	NA	NA	NA	NA	NA	NA	NA	NA	NA	NA	NA	NA	NA	NA	NA	NA	NA	0.227	0.185	T	0.007	0.131	B	0.014
chrX	100658831	100658831	A	G	exonic	ENSG00000102393	NA	nonsynonymous SNV	ENSG00000102393:ENST00000218516:exon2:c.T337C:p.F113L,ENSG00000102393:ENST00000493905:exon2:c.T337C:p.F113L	NA	NA	NA	NA	NA	NA	NA	NA	NA	NA	NA	NA	NA	NA	NA	NA	NA	NA	NA	rs869312142	NA	NA	drug response|Likely pathogenic	Deoxygalactonojirimycin_response|Fabry_disease	RCV000208936.1|RCV000209492.1	MedGen|MedGen:OMIM:Orphanet:SNOMED_CT	CN233149|C0002986:301500:ORPHA324:16652001	NA	NA	NA	NA	NA	NA	0	0.912	D	1	0.899	D	1
chrX	100658816	100658816	G	A	exonic	ENSG00000102393	NA	nonsynonymous SNV	ENSG00000102393:ENST00000218516:exon2:c.C352T:p.R118C,ENSG00000102393:ENST00000493905:exon2:c.C352T:p.R118C	NA	NA	NA	NA	NA	NA	0.0003	0.0001	0.0002	0	0	0.0004	0.0016	0	0.0004	NA	0.0006	NA	0.0082	rs148158093	COSM456335	2(large_intestine)	Uncertain significance|other	not_specified|Fabry_disease	RCV000035303.6|RCV000078277.6	MedGen|MedGen:OMIM:Orphanet:SNOMED_CT	CN169374|C0002986:301500:ORPHA324:16652001	NA	NA	NA	NA	NA	NA	0.001	0.784	D	0.968	0.637	D	0.907
chrX	100653825	100653825	T	G	exonic	ENSG00000102393	NA	nonsynonymous SNV	ENSG00000102393:ENST00000218516:exon5:c.A749C:p.Q250P	NA	NA	NA	NA	NA	NA	NA	NA	NA	NA	NA	NA	NA	NA	NA	NA	NA	NA	NA	rs869312396	NA	NA	NA	NA	NA	NA	NA	NA	NA	NA	NA	NA	NA	0.002	0.721	D	1	0.899	D	0.989
chrX	100653384	100653384	C	T	exonic	ENSG00000102393	NA	nonsynonymous SNV	ENSG00000102393:ENST00000218516:exon6:c.G973A:p.G325S	NA	NA	NA	NA	NA	NA	NA	NA	NA	NA	NA	NA	NA	NA	NA	NA	NA	NA	NA	rs398123227	NA	NA	Likely pathogenic	Fabry_disease	RCV000078305.6	MedGen:OMIM:Orphanet:SNOMED_CT	C0002986:301500:ORPHA324:16652001	NA	NA	NA	NA	NA	NA	0	0.912	D	1	0.899	D	1
chrX	100653798	100653798	G	C	exonic	ENSG00000102393	NA	nonsynonymous SNV	ENSG00000102393:ENST00000218516:exon5:c.C776G:p.P259R	NA	NA	NA	NA	NA	NA	NA	NA	NA	NA	NA	NA	NA	NA	NA	NA	NA	NA	NA	rs869312399	NA	NA	NA	NA	NA	NA	NA	NA	NA	NA	NA	NA	NA	0	0.912	D	1	0.899	D	1
chrX	100653813	100653813	A	G	exonic	ENSG00000102393		nonsynonymous SNV	ENSG00000102393:ENST00000218516:exon5:c.T761C:p.V254A	NA	NA	NA	NA	NA	NA	NA	NA	NA	NA	NA	NA	NA	NA	NA	NA	NA	NA	NA	rs869312153	NA	NA	drug response|Likely pathogenic	Deoxygalactonojirimycin_response|Fabry_disease	RCV000209113.1|RCV000209677.1	MedGen|MedGen:OMIM:Orphanet:SNOMED_CT	CN233149|C0002986:301500:ORPHA324:16652001	NA	NA	NA	NA	NA	NA	0.504	0.076	T	1	0.899	D	0.992
chrX	100652999	100652999	C	T	exonic	ENSG00000102393	NA	nonsynonymous SNV	ENSG00000102393:ENST00000218516:exon7:c.G1088A:p.R363H	NA	NA	NA	NA	NA	NA	3.42e-05	0	0	0	0	0	0	0.0003	NA	NA	NA	NA	NA	rs111422676	NA	NA	Pathogenic	Fabry_disease	RCV000398396.1	MedGen:OMIM:Orphanet:SNOMED_CT	C0002986:301500:ORPHA324:16652001	NA	NA	NA	NA	NA	NA	0.465	0.086	T	0.406	0.332	B	0.014
chrX	100658929	100658929	C	T	exonic	ENSG00000102393		nonsynonymous SNV	ENSG00000102393:ENST00000218516:exon2:c.G239A:p.G80D,ENSG00000102393:ENST00000493905:exon2:c.G239A:p.G80D	0.0003	NA	0.0019	NA	NA	NA	NA	NA	NA	NA	NA	NA	NA	NA	NA	NA	NA	NA	NA	rs781838005	NA	NA	Likely pathogenic|drug response	Fabry_disease|Deoxygalactonojirimycin_response	RCV000209421.1|RCV000209815.1	MedGen:OMIM:Orphanet:SNOMED_CT|MedGen	C0002986:301500:ORPHA324:16652001|CN233149	NA	NA	NA	NA	NA	NA	0	0.912	D	1	0.899	D	1
chrX	100653930	100653930	T	C	exonic	ENSG00000102393	NA	nonsynonymous SNV	ENSG00000102393:ENST00000218516:exon5:c.A644G:p.N215S	NA	NA	NA	NA	NA	NA	NA	NA	NA	NA	NA	NA	NA	NA	NA	NA	NA	NA	NA	rs28935197	NA	NA	Pathogenic|Pathogenic	Fabry_disease|not_provided	RCV000011477.10|RCV000157896.4	MedGen:OMIM:Orphanet:SNOMED_CT|MedGen	C0002986:301500:ORPHA324:16652001|CN221809	NA	NA	NA	NA	NA	NA	0.004	0.654	D	0.048	0.207	B	0.004
chrX	100653903	100653903	T	C	exonic	ENSG00000102393	NA	nonsynonymous SNV	ENSG00000102393:ENST00000218516:exon5:c.A671G:p.N224S	NA	NA	NA	NA	NA	NA	NA	NA	NA	NA	NA	NA	NA	NA	NA	NA	NA	NA	NA	rs869312383	NA	NA	NA	NA	NA	NA	NA	NA	NA	NA	NA	NA	NA	0	0.912	D	1	0.899	D	0.993
chrX	100653901	100653901	G	C	exonic	ENSG00000102393	NA	nonsynonymous SNV	ENSG00000102393:ENST00000218516:exon5:c.C673G:p.H225D	NA	NA	NA	NA	NA	NA	NA	NA	NA	NA	NA	NA	NA	NA	NA	NA	NA	NA	NA	NA	NA	NA	NA	NA	NA	NA	NA	NA	NA	NA	NA	NA	NA	0.037	0.43	D	0.977	0.566	D	0.76
chrX	100656627	100656627	C	A	exonic	ENSG00000102393		nonsynonymous SNV	ENSG00000102393:ENST00000218516:exon3:c.G540T:p.L180F,ENSG00000102393:ENST00000493905:exon3:c.G540T:p.L180F	NA	NA	NA	NA	NA	NA	NA	NA	NA	NA	NA	NA	NA	NA	NA	NA	NA	NA	NA	rs869312145	NA	NA	Pathogenic|drug response	Fabry_disease|Deoxygalactonojirimycin_response	RCV000209274.1|RCV000209663.1	MedGen:OMIM:Orphanet:SNOMED_CT|MedGen	C0002986:301500:ORPHA324:16652001|CN233149	NA	NA	NA	NA	NA	NA	0.042	0.416	D	0.87	0.458	P	0.246
chrX	100662739	100662739	C	T	exonic	ENSG00000102393	NA	nonsynonymous SNV	ENSG00000102393:ENST00000218516:exon1:c.G153A:p.M51I,ENSG00000102393:ENST00000493905:exon1:c.G153A:p.M51I	NA	NA	NA	NA	NA	NA	NA	NA	NA	NA	NA	NA	NA	NA	NA	NA	NA	NA	NA	NA	NA	NA	NA	NA	NA	NA	NA	NA	NA	NA	NA	NA	NA	0.02	0.496	D	0.067	0.277	B	0.127
chrX	100662794	100662794	T	C	exonic	ENSG00000102393	NA	nonsynonymous SNV	ENSG00000102393:ENST00000218516:exon1:c.A98G:p.D33G,ENSG00000102393:ENST00000493905:exon1:c.A98G:p.D33G	NA	NA	NA	NA	NA	NA	NA	NA	NA	NA	NA	NA	NA	NA	NA	NA	NA	NA	NA	rs869312136	NA	NA	Pathogenic|drug response	Fabry_disease|Deoxygalactonojirimycin_response	RCV000208990.1|RCV000209255.1	MedGen:OMIM:Orphanet:SNOMED_CT|MedGen	C0002986:301500:ORPHA324:16652001|CN233149	NA	NA	NA	NA	NA	NA	0.002	0.721	D	0.758	0.415	P	0.843
chrX	100658816	100658816	G	C	exonic	ENSG00000102393		nonsynonymous SNV	ENSG00000102393:ENST00000218516:exon2:c.C352G:p.R118G,ENSG00000102393:ENST00000493905:exon2:c.C352G:p.R118G	NA	NA	NA	NA	NA	NA	NA	NA	NA	NA	NA	NA	NA	NA	NA	NA	NA	NA	NA	NA	NA	NA	NA	NA	NA	NA	NA	NA	NA	NA	NA	NA	NA	0.023	0.481	D	0	0.102	B	0.012
chrX	100653784	100653784	C	T	exonic	ENSG00000102393	NA	nonsynonymous SNV	ENSG00000102393:ENST00000218516:exon5:c.G790A:p.D264N	NA	NA	NA	NA	NA	NA	NA	NA	NA	NA	NA	NA	NA	NA	NA	NA	NA	NA	NA	NA	NA	NA	NA	NA	NA	NA	NA	NA	NA	NA	NA	NA	NA	0	0.912	D	1	0.899	D	1
chrX	100662788	100662788	C	T	exonic	ENSG00000102393		nonsynonymous SNV	ENSG00000102393:ENST00000218516:exon1:c.G104A:p.G35E,ENSG00000102393:ENST00000493905:exon1:c.G104A:p.G35E	NA	NA	NA	NA	NA	NA	NA	NA	NA	NA	NA	NA	NA	NA	NA	NA	NA	NA	NA	rs869312137	NA	NA	drug response|Pathogenic	Deoxygalactonojirimycin_response|Fabry_disease	RCV000208963.1|RCV000209648.1	MedGen|MedGen:OMIM:Orphanet:SNOMED_CT	CN233149|C0002986:301500:ORPHA324:16652001	NA	NA	NA	NA	NA	NA	0	0.912	D	1	0.899	D	0.998
chrX	100655700	100655700	A	G	exonic	ENSG00000102393	NA	nonsynonymous SNV	ENSG00000102393:ENST00000218516:exon4:c.T593C:p.I198T,ENSG00000102393:ENST00000493905:exon4:c.T593C:p.I198T	NA	NA	NA	NA	NA	NA	NA	NA	NA	NA	NA	NA	NA	NA	NA	NA	NA	NA	NA	rs727503950	NA	NA	Likely pathogenic|drug response	Fabry_disease|Deoxygalactonojirimycin_response	RCV000153323.7|RCV000209729.1	MedGen:OMIM:Orphanet:SNOMED_CT|MedGen	C0002986:301500:ORPHA324:16652001|CN233149	NA	NA	NA	NA	NA	NA	0.002	0.721	D	1	0.899	D	1
chrX	100658971	100658971	T	C	exonic	ENSG00000102393	NA	nonsynonymous SNV	ENSG00000102393:ENST00000218516:exon2:c.A197G:p.E66G,ENSG00000102393:ENST00000493905:exon2:c.A197G:p.E66G	NA	NA	NA	NA	NA	NA	NA	NA	NA	NA	NA	NA	NA	NA	NA	NA	NA	NA	NA	rs869312264	NA	NA	NA	NA	NA	NA	NA	NA	NA	NA	NA	NA	NA	0.001	0.784	D	0.998	0.715	D	0.987
chrX	100653487	100653487	C	T	exonic	ENSG00000102393	NA	nonsynonymous SNV	ENSG00000102393:ENST00000218516:exon6:c.G870A:p.M290I	NA	NA	NA	NA	NA	NA	NA	NA	NA	NA	NA	NA	NA	NA	NA	NA	NA	NA	NA	rs869312438	NA	NA	NA	NA	NA	NA	NA	NA	NA	NA	NA	NA	NA	0.014	0.531	D	0.997	0.689	D	0.87
chrX	100662755	100662755	T	G	exonic	ENSG00000102393	NA	nonsynonymous SNV	ENSG00000102393:ENST00000218516:exon1:c.A137C:p.H46P,ENSG00000102393:ENST00000493905:exon1:c.A137C:p.H46P	NA	NA	NA	NA	NA	NA	NA	NA	NA	NA	NA	NA	NA	NA	NA	NA	NA	NA	NA	NA	NA	NA	NA	NA	NA	NA	NA	NA	NA	NA	NA	NA	NA	0.155	0.241	T	0.007	0.266	B	0.049
chrX	100655705	100655705	T	G	exonic	ENSG00000102393		nonsynonymous SNV	ENSG00000102393:ENST00000218516:exon4:c.A588C:p.R196S,ENSG00000102393:ENST00000493905:exon4:c.A588C:p.R196S	NA	NA	NA	NA	NA	NA	NA	NA	NA	NA	NA	NA	NA	NA	NA	NA	NA	NA	NA	rs869312147	NA	NA	drug response|Uncertain significance	Deoxygalactonojirimycin_response|Fabry_disease	RCV000209080.1|RCV000209638.1	MedGen|MedGen:OMIM:Orphanet:SNOMED_CT	CN233149|C0002986:301500:ORPHA324:16652001	NA	NA	NA	NA	NA	NA	0.001	0.784	D	1	0.899	D	0.999
chrX	100656740	100656740	C	T	exonic	ENSG00000102393	NA	nonsynonymous SNV	ENSG00000102393:ENST00000218516:exon3:c.G427A:p.A143T,ENSG00000102393:ENST00000493905:exon3:c.G427A:p.A143T	NA	NA	NA	NA	NA	NA	0.0008	0.0002	0.0005	0	0	0.0013	0	0	0.0009	NA	0.0013	NA	NA	rs104894845	COSM4105356	1(stomach)	other|Pathogenic\x2cother|Uncertain significance|Uncertain significance|Pathogenic	Fabry_disease|not_provided\x2cFabry_disease|Cardiomyopathy|not_specified|not_provided	RCV000011516.6|RCV000157890.2\x2cRCV000011495.10|RCV000157242.2|RCV000211872.1|RCV000224064.1	MedGen:OMIM:Orphanet:SNOMED_CT|MedGen\x2cMedGen:OMIM:Orphanet:SNOMED_CT|MedGen:Orphanet:SNOMED_CT|MedGen|MedGen	C0002986:301500:ORPHA324:16652001|CN221809\x2cC0002986:301500:ORPHA324:16652001|C0878544:ORPHA167848:85898001|CN169374|CN221809	NA	NA	NA	NA	NA	NA	0.004	0.654	D	0.142	0.899	B	0.049
chrX	100656677	100656677	C	A	exonic	ENSG00000102393		nonsynonymous SNV	ENSG00000102393:ENST00000218516:exon3:c.G490T:p.V164L,ENSG00000102393:ENST00000493905:exon3:c.G490T:p.V164L	NA	NA	NA	NA	NA	NA	NA	NA	NA	NA	NA	NA	NA	NA	NA	NA	NA	NA	NA	rs869312144	NA	NA	drug response|Uncertain significance	Deoxygalactonojirimycin_response|Fabry_disease	RCV000208886.1|RCV000209684.1	MedGen|MedGen:OMIM:Orphanet:SNOMED_CT	CN233149|C0002986:301500:ORPHA324:16652001	NA	NA	NA	NA	NA	NA	0.003	0.682	D	0.932	0.5	P	0.534
chrX	100662770	100662770	G	A	exonic	ENSG00000102393	NA	nonsynonymous SNV	ENSG00000102393:ENST00000218516:exon1:c.C122T:p.T41I,ENSG00000102393:ENST00000493905:exon1:c.C122T:p.T41I	NA	NA	NA	NA	NA	NA	NA	NA	NA	NA	NA	NA	NA	NA	NA	NA	NA	NA	NA	NA	NA	NA	NA	NA	NA	NA	NA	NA	NA	NA	NA	NA	NA	0.002	0.721	D	0.934	0.67	P	0.882
chrX	100653844	100653844	C	T	exonic	ENSG00000102393	NA	nonsynonymous SNV	ENSG00000102393:ENST00000218516:exon5:c.G730A:p.D244N	NA	NA	NA	NA	NA	NA	NA	NA	NA	NA	NA	NA	NA	NA	NA	NA	NA	NA	NA	rs727503948	NA	NA	Pathogenic	Fabry_disease	RCV000153319.3	MedGen:OMIM:Orphanet:SNOMED_CT	C0002986:301500:ORPHA324:16652001	NA	NA	NA	NA	NA	NA	0.159	0.238	T	0.169	0.27	B	0.025
chrX	100658950	100658950	G	A	exonic	ENSG00000102393	NA	nonsynonymous SNV	ENSG00000102393:ENST00000218516:exon2:c.C218T:p.A73V,ENSG00000102393:ENST00000493905:exon2:c.C218T:p.A73V	NA	NA	NA	NA	NA	NA	NA	NA	NA	NA	NA	NA	NA	NA	NA	NA	NA	NA	NA	NA	NA	NA	NA	NA	NA	NA	NA	NA	NA	NA	NA	NA	NA	0.003	0.682	D	0.999	0.764	D	0.931
chrX	100652963	100652963	C	G	exonic	ENSG00000102393		nonsynonymous SNV	ENSG00000102393:ENST00000218516:exon7:c.G1124C:p.G375A	NA	NA	NA	NA	NA	NA	NA	NA	NA	NA	NA	NA	NA	NA	NA	NA	NA	NA	NA	rs869312164	NA	NA	Likely pathogenic|drug response	Fabry_disease|Deoxygalactonojirimycin_response	RCV000209196.1|RCV000209582.1	MedGen:OMIM:Orphanet:SNOMED_CT|MedGen	C0002986:301500:ORPHA324:16652001|CN233149	NA	NA	NA	NA	NA	NA	0.696	0.042	T	0.005	0.119	B	0.003
chrX	100652934	100652934	T	C	exonic	ENSG00000102393	NA	nonsynonymous SNV	ENSG00000102393:ENST00000218516:exon7:c.A1153G:p.T385A	0.0005	NA	NA	NA	NA	0.0028	0.0006	0	0	0	0	0	0	0.0052	NA	NA	NA	NA	NA	rs397515869	NA	NA	Likely benign	not_specified	RCV000035301.4	MedGen	CN169374	NA	NA	NA	NA	NA	NA	0.268	0.161	T	0.708	0.401	P	0.196
chrX	100662820	100662820	C	A	exonic	ENSG00000102393	NA	nonsynonymous SNV	ENSG00000102393:ENST00000218516:exon1:c.G72T:p.W24C,ENSG00000102393:ENST00000493905:exon1:c.G72T:p.W24C	NA	NA	NA	NA	NA	NA	NA	NA	NA	NA	NA	NA	NA	NA	NA	NA	NA	NA	NA	NA	NA	NA	NA	NA	NA	NA	NA	NA	NA	NA	NA	NA	NA	0.176	0.223	T	0	0.026	B	0.001
chrX	100658972	100658972	C	G	exonic	ENSG00000102393	NA	nonsynonymous SNV	ENSG00000102393:ENST00000218516:exon2:c.G196C:p.E66Q,ENSG00000102393:ENST00000493905:exon2:c.G196C:p.E66Q	0.0003	NA	NA	0.0013	NA	NA	0.0001	0	0	0.0017	0	0	0	0	NA	NA	NA	NA	NA	rs104894833	NA	NA	Pathogenic|Uncertain significance	Fabry_disease|not_specified	RCV000011470.7|RCV000150750.2	MedGen:OMIM:Orphanet:SNOMED_CT|MedGen	C0002986:301500:ORPHA324:16652001|CN169374	NA	NA	NA	NA	NA	NA	0.002	0.721	D	0.968	0.647	D	0.876
chrX	100653431	100653431	G	A	exonic	ENSG00000102393		nonsynonymous SNV	ENSG00000102393:ENST00000218516:exon6:c.C926T:p.A309V	NA	NA	NA	NA	NA	NA	NA	NA	NA	NA	NA	NA	NA	NA	NA	NA	NA	NA	NA	rs869312155	COSM1111867	1(endometrium)	Uncertain significance|drug response|Uncertain significance	Fabry_disease|Deoxygalactonojirimycin_response|not_specified	RCV000209571.1|RCV000209717.1|RCV000414172.1	MedGen:OMIM:Orphanet:SNOMED_CT|MedGen|MedGen	C0002986:301500:ORPHA324:16652001|CN233149|CN169374	NA	NA	NA	NA	NA	NA	0.244	0.174	T	0.462	0.345	P	0.027
chrX	100652894	100652894	T	G	exonic	ENSG00000102393	NA	nonsynonymous SNV	ENSG00000102393:ENST00000218516:exon7:c.A1193C:p.E398A	NA	NA	NA	NA	NA	NA	NA	NA	NA	NA	NA	NA	NA	NA	NA	NA	NA	NA	NA	NA	NA	NA	NA	NA	NA	NA	NA	NA	NA	NA	NA	NA	NA	0.55	0.066	T	0.018	0.165	B	0.012
chrX	100658815	100658815	C	G	exonic	ENSG00000102393		nonsynonymous SNV	ENSG00000102393:ENST00000218516:exon2:c.G353C:p.R118P,ENSG00000102393:ENST00000493905:exon2:c.G353C:p.R118P	NA	NA	NA	NA	NA	NA	NA	NA	NA	NA	NA	NA	NA	NA	NA	NA	NA	NA	NA	NA	NA	NA	NA	NA	NA	NA	NA	NA	NA	NA	NA	NA	NA	0.166	0.231	T	0.001	0.397	B	0.026
chrX	100653410	100653410	A	G	exonic	ENSG00000102393		nonsynonymous SNV	ENSG00000102393:ENST00000218516:exon6:c.T947C:p.V316A	NA	NA	NA	NA	NA	NA	NA	NA	NA	NA	NA	NA	NA	NA	NA	NA	NA	NA	NA	rs869312157	NA	NA	drug response|Uncertain significance	Deoxygalactonojirimycin_response|Fabry_disease	RCV000208961.1|RCV000209520.1	MedGen|MedGen:OMIM:Orphanet:SNOMED_CT	CN233149|C0002986:301500:ORPHA324:16652001	NA	NA	NA	NA	NA	NA	0.129	0.268	T	0.996	0.67	D	0.923
chrX	100658810	100658810	G	C	exonic	ENSG00000102393	NA	nonsynonymous SNV	ENSG00000102393:ENST00000218516:exon2:c.C358G:p.L120V,ENSG00000102393:ENST00000493905:exon2:c.C358G:p.L120V	NA	NA	NA	NA	NA	NA	NA	NA	NA	NA	NA	NA	NA	NA	NA	NA	NA	NA	NA	NA	NA	NA	NA	NA	NA	NA	NA	NA	NA	NA	NA	NA	NA	0.018	0.506	D	0.917	0.49	P	0.815
chrX	100653368	100653368	T	C	exonic	ENSG00000102393		nonsynonymous SNV	ENSG00000102393:ENST00000218516:exon6:c.A989G:p.Q330R	NA	NA	NA	NA	NA	NA	NA	NA	NA	NA	NA	NA	NA	NA	NA	NA	NA	NA	NA	rs869312161	NA	NA	Uncertain significance|drug response	Fabry_disease|Deoxygalactonojirimycin_response	RCV000209009.1|RCV000209395.1	MedGen:OMIM:Orphanet:SNOMED_CT|MedGen	C0002986:301500:ORPHA324:16652001|CN233149	NA	NA	NA	NA	NA	NA	1	0.01	T	0.001	0.067	B	0.002
chrX	100658815	100658815	C	A	exonic	ENSG00000102393		nonsynonymous SNV	ENSG00000102393:ENST00000218516:exon2:c.G353T:p.R118L,ENSG00000102393:ENST00000493905:exon2:c.G353T:p.R118L	NA	NA	NA	NA	NA	NA	NA	NA	NA	NA	NA	NA	NA	NA	NA	NA	NA	NA	NA	NA	NA	NA	NA	NA	NA	NA	NA	NA	NA	NA	NA	NA	NA	0.011	0.555	D	0.096	0.302	B	0.276
chrX	100652891	100652891	C	G	exonic	ENSG00000102393		nonsynonymous SNV	ENSG00000102393:ENST00000218516:exon7:c.G1196C:p.W399S	0.0005	NA	NA	NA	NA	0.0028	0.0001	0	0	0	0	0	0	0.0012	NA	NA	NA	NA	NA	rs782449839	NA	NA	drug response|Likely pathogenic	Deoxygalactonojirimycin_response|Fabry_disease	RCV000208881.1|RCV000209559.1	MedGen|MedGen:OMIM:Orphanet:SNOMED_CT	CN233149|C0002986:301500:ORPHA324:16652001	NA	NA	NA	NA	NA	NA	0.542	0.067	T	0.574	0.368	P	0.03
chrX	100653918	100653918	A	G	exonic	ENSG00000102393	NA	nonsynonymous SNV	ENSG00000102393:ENST00000218516:exon5:c.T656C:p.I219T	NA	NA	NA	NA	NA	NA	NA	NA	NA	NA	NA	NA	NA	NA	NA	NA	NA	NA	NA	NA	NA	NA	NA	NA	NA	NA	NA	NA	NA	NA	NA	NA	NA	0.003	0.682	D	0.982	0.581	D	0.742
chrX	100653032	100653032	G	C	exonic	ENSG00000102393		nonsynonymous SNV	ENSG00000102393:ENST00000218516:exon7:c.C1055G:p.A352G	NA	NA	NA	NA	NA	NA	NA	NA	NA	NA	NA	NA	NA	NA	NA	NA	NA	NA	NA	rs869312162	NA	NA	drug response|Uncertain significance	Deoxygalactonojirimycin_response|Fabry_disease	RCV000209219.1|RCV000209785.1	MedGen|MedGen:OMIM:Orphanet:SNOMED_CT	CN233149|C0002986:301500:ORPHA324:16652001	NA	NA	NA	NA	NA	NA	0.1	0.305	T	0.979	0.571	D	0.542
chrX	100656784	100656784	C	T	exonic	ENSG00000102393	NA	nonsynonymous SNV	ENSG00000102393:ENST00000218516:exon3:c.G383A:p.G128E,ENSG00000102393:ENST00000493905:exon3:c.G383A:p.G128E	NA	NA	NA	NA	NA	NA	NA	NA	NA	NA	NA	NA	NA	NA	NA	NA	NA	NA	NA	NA	NA	NA	NA	NA	NA	NA	NA	NA	NA	NA	NA	NA	NA	0	0.912	D	1	0.899	D	0.997
chrX	100653933	100653933	G	A	exonic	ENSG00000102393	NA	nonsynonymous SNV	ENSG00000102393:ENST00000218516:exon5:c.A683G:p.N228S	NA	NA	NA	NA	NA	NA	NA	NA	NA	NA	NA	NA	NA	NA	NA	NA	NA	NA	NA	rs869312150	NA	NA	drug response|Likely pathogenic	Deoxygalactonojirimycin_response|Fabry_disease	RCV000208972.1|RCV000209531.1	MedGen|MedGen:OMIM:Orphanet:SNOMED_CT	CN233149|C0002986:301500:ORPHA324:16652001	NA	NA	NA	NA	NA	NA	0.045	0.408	D	0.985	0.592	D	0.652
chrX	100653389	100653389	G	C	exonic	ENSG00000102393		nonsynonymous SNV	ENSG00000102393:ENST00000218516:exon6:c.C968G:p.P323R	NA	NA	NA	NA	NA	NA	NA	NA	NA	NA	NA	NA	NA	NA	NA	NA	NA	NA	NA	rs869312159	NA	NA	Uncertain significance|drug response	Fabry_disease|Deoxygalactonojirimycin_response	RCV000209054.1|RCV000209324.1	MedGen:OMIM:Orphanet:SNOMED_CT|MedGen	C0002986:301500:ORPHA324:16652001|CN233149	NA	NA	NA	NA	NA	NA	0.021	0.491	D	0.296	0.307	B	0.043
chrX	100658921	100658921	C	T	exonic	ENSG00000102393	NA	nonsynonymous SNV	ENSG00000102393:ENST00000218516:exon2:c.G247A:p.D83N,ENSG00000102393:ENST00000493905:exon2:c.G247A:p.D83N	NA	NA	NA	NA	NA	NA	0.0228	0	0	0	0	0.0417	0	0	NA	NA	NA	NA	NA	rs782722577	NA	NA	Uncertain significance	Fabry_disease	RCV000471970.1	MedGen:OMIM:Orphanet:SNOMED_CT	C0002986:301500:ORPHA324:16652001	NA	NA	NA	NA	NA	NA	0.018	0.506	D	0.042	0.581	B	0.242
chrX	100653414	100653414	C	T	exonic	ENSG00000102393		nonsynonymous SNV	ENSG00000102393:ENST00000218516:exon6:c.G943A:p.D315N	NA	NA	NA	NA	NA	NA	NA	NA	NA	NA	NA	NA	NA	NA	NA	NA	NA	NA	NA	rs869312156	NA	NA	Uncertain significance|drug response	Fabry_disease|Deoxygalactonojirimycin_response	RCV000208984.1|RCV000209253.1	MedGen:OMIM:Orphanet:SNOMED_CT|MedGen	C0002986:301500:ORPHA324:16652001|CN233149	NA	NA	NA	NA	NA	NA	0.317	0.137	T	0.008	0.135	B	0.009
chrX	100653411	100653411	C	T	exonic	ENSG00000102393	NA	nonsynonymous SNV	ENSG00000102393:ENST00000218516:exon6:c.G946A:p.V316I	NA	NA	NA	NA	NA	NA	NA	NA	NA	NA	NA	NA	NA	NA	0.0001	0.0003	NA	NA	NA	rs142217511	NA	NA	NA	NA	NA	NA	NA	NA	NA	NA	NA	NA	NA	0.721	0.039	T	0.308	0.31	B	0.049
chrX	100658815	100658815	C	T	exonic	ENSG00000102393	NA	nonsynonymous SNV	ENSG00000102393:ENST00000218516:exon2:c.G353A:p.R118H,ENSG00000102393:ENST00000493905:exon2:c.G353A:p.R118H	NA	NA	NA	NA	NA	NA	0.0228	0.0002	0	0	0	0	0	0	0.0001	0.0003	NA	NA	NA	rs143768851	NA	NA	NA	NA	NA	NA	NA	NA	NA	NA	NA	NA	NA	0.076	0.342	T	0.002	0.158	B	0.007
chrX	100662783	100662783	C	T	exonic	ENSG00000102393	NA	nonsynonymous SNV	ENSG00000102393:ENST00000218516:exon1:c.G109A:p.A37T,ENSG00000102393:ENST00000493905:exon1:c.G109A:p.A37T	NA	NA	NA	NA	NA	NA	NA	NA	NA	NA	NA	NA	NA	NA	NA	NA	NA	NA	NA	rs869312226	COSM1111874	1(endometrium)	NA	NA	NA	NA	NA	NA	NA	NA	NA	NA	NA	0.005	0.632	D	0.998	0.899	D	0.92
chrX	100656644	100656644	C	T	exonic	ENSG00000102393	NA	nonsynonymous SNV	ENSG00000102393:ENST00000218516:exon3:c.G523A:p.D175N,ENSG00000102393:ENST00000493905:exon3:c.G523A:p.D175N	NA	NA	NA	NA	NA	NA	NA	NA	NA	NA	NA	NA	NA	NA	NA	NA	NA	NA	NA	NA	NA	NA	NA	NA	NA	NA	NA	NA	NA	NA	NA	NA	NA	0.659	0.047	T	0.001	0.09	B	0.001
chrX	100653850	100653850	T	C	exonic	ENSG00000102393		nonsynonymous SNV	ENSG00000102393:ENST00000218516:exon5:c.A724G:p.I242V	NA	NA	NA	NA	NA	NA	NA	NA	NA	NA	NA	NA	NA	NA	NA	NA	NA	NA	NA	NA	NA	NA	Likely pathogenic\x2cPathogenic|drug response|Uncertain significance	Fabry_disease\x2cFabry_disease|Deoxygalactonojirimycin_response|not_specified	RCV000035310.2\x2cRCV000209315.1|RCV000209695.1|RCV000441727.1	MedGen:OMIM:Orphanet:SNOMED_CT\x2cMedGen:OMIM:Orphanet:SNOMED_CT|MedGen|MedGen	C0002986:301500:ORPHA324:16652001\x2cC0002986:301500:ORPHA324:16652001|CN233149|CN169374	NA	NA	NA	NA	NA	NA	0.09	0.319	T	0.017	0.163	B	0.011
chrX	100658863	100658863	G	A	exonic	ENSG00000102393	NA	nonsynonymous SNV	ENSG00000102393:ENST00000218516:exon2:c.C305T:p.S102L,ENSG00000102393:ENST00000493905:exon2:c.C305T:p.S102L	NA	NA	NA	NA	NA	NA	NA	NA	NA	NA	NA	NA	NA	NA	NA	NA	NA	NA	NA	NA	NA	NA	NA	NA	NA	NA	NA	NA	NA	NA	NA	NA	NA	0.25	0.171	T	0.008	0.267	B	0.014
chrX	100653816	100653816	A	G	exonic	ENSG00000102393	NA	nonsynonymous SNV	ENSG00000102393:ENST00000218516:exon5:c.T758C:p.I253T	NA	NA	NA	NA	NA	NA	NA	NA	NA	NA	NA	NA	NA	NA	NA	NA	NA	NA	NA	rs727505292	NA	NA	Uncertain significance|Pathogenic|drug response	not_specified|Fabry_disease|Deoxygalactonojirimycin_response	RCV000156824.1|RCV000209022.1|RCV000209285.1	MedGen|MedGen:OMIM:Orphanet:SNOMED_CT|MedGen	CN169374|C0002986:301500:ORPHA324:16652001|CN233149	NA	NA	NA	NA	NA	NA	0.003	0.682	D	0.963	0.537	D	0.481
chrX	100653420	100653420	C	A	exonic	ENSG00000102393	NA	nonsynonymous SNV	ENSG00000102393:ENST00000218516:exon6:c.G937T:p.D313Y	0.0021	0.001	0.0038	NA	0.0052	0.0014	0.0031	0.0011	0.0017	0	0.0013	0.0044	0.0063	0.0029	0.0029	0.0005	0.0043	NA	NA	rs28935490	COSM3759317	1(large_intestine)	other|Likely benign|Likely benign|Likely benign|Likely benign|Likely benign\x2cUncertain significance|drug response	Fabry_disease|Primary_familial_hypertrophic_cardiomyopathy|not_specified|Sudden_unexplained_death|Cardiovascular_phenotype|Hypertrophic_cardiomyopathy\x2cFabry_disease|Deoxygalactonojirimycin_response	RCV000011486.7|RCV000029944.1|RCV000035314.4|RCV000172895.3|RCV000250525.1|RCV000346926.1\x2cRCV000209154.1|RCV000209542.1	MedGen:OMIM:Orphanet:SNOMED_CT|MedGen:Orphanet:SNOMED_CT|MedGen|MedGen|MedGen|Human_Phenotype_Ontology:MedGen:Orphanet\x2cMedGen:OMIM:Orphanet:SNOMED_CT|MedGen	C0002986:301500:ORPHA324:16652001|C0949658:ORPHA155:83978005|CN169374|C0520806|CN230736|HP:0001639:C0007194:ORPHA217569\x2cC0002986:301500:ORPHA324:16652001|CN233149	NA	NA	NA	NA	NA	NA	0.001	0.784	D	0.999	0.764	D	0.89
chrX	100658816	100658816	G	T	exonic	ENSG00000102393	NA	nonsynonymous SNV	ENSG00000102393:ENST00000218516:exon2:c.C352A:p.R118S,ENSG00000102393:ENST00000493905:exon2:c.C352A:p.R118S	NA	NA	NA	NA	NA	NA	NA	NA	NA	NA	NA	NA	NA	NA	NA	NA	NA	NA	NA	NA	NA	NA	NA	NA	NA	NA	NA	NA	NA	NA	NA	NA	NA	0.009	0.574	D	0.003	0.102	B	0.045
chrX	100653492	100653492	T	C	exonic	ENSG00000102393		nonsynonymous SNV	ENSG00000102393:ENST00000218516:exon6:c.A865G:p.I289V	0.0003	NA	0.0019	NA	NA	NA	0.0001	0.0004	0.0011	0	0	0	0	0	NA	NA	NA	NA	NA	rs140329381	NA	NA	Pathogenic\x2cdrug response|Uncertain significance|Uncertain significance	Fabry_disease\x2cDeoxygalactonojirimycin_response|Fabry_disease|not_specified	RCV000078299.5\x2cRCV000209181.1|RCV000209743.1|RCV000236089.1	MedGen:OMIM:Orphanet:SNOMED_CT\x2cMedGen|MedGen:OMIM:Orphanet:SNOMED_CT|MedGen	C0002986:301500:ORPHA324:16652001\x2cCN233149|C0002986:301500:ORPHA324:16652001|CN169374	NA	NA	NA	NA	NA	NA	0.228	0.184	T	0.975	0.561	D	0.595
chrX	100662885	100662885	G	C	exonic	ENSG00000102393		nonsynonymous SNV	ENSG00000102393:ENST00000218516:exon1:c.C7G:p.L3V,ENSG00000102393:ENST00000493905:exon1:c.C7G:p.L3V	NA	NA	NA	NA	NA	NA	NA	NA	NA	NA	NA	NA	NA	NA	NA	NA	NA	NA	NA	rs869312133	NA	NA	Uncertain significance|drug response	Fabry_disease|Deoxygalactonojirimycin_response	RCV000209209.1|RCV000209475.1	MedGen:OMIM:Orphanet:SNOMED_CT|MedGen	C0002986:301500:ORPHA324:16652001|CN233149	NA	NA	NA	NA	NA	NA	0	0.912	D	0.002	0.119	B	0.004
chrX	100652844	100652844	G	A	exonic	ENSG00000102393	NA	nonsynonymous SNV	ENSG00000102393:ENST00000218516:exon7:c.C1243T:p.L415F	NA	NA	NA	NA	NA	NA	NA	NA	NA	NA	NA	NA	NA	NA	NA	NA	NA	NA	NA	NA	NA	NA	NA	NA	NA	NA	NA	NA	NA	NA	NA	NA	NA	0.126	0.272	T	0.162	0.268	B	0.049
chrX	100658956	100658956	T	C	exonic	ENSG00000102393		nonsynonymous SNV	ENSG00000102393:ENST00000218516:exon2:c.A212G:p.E71G,ENSG00000102393:ENST00000493905:exon2:c.A212G:p.E71G	NA	NA	NA	NA	NA	NA	1.14e-05	0	0.0001	0	0	0	0	0	NA	NA	NA	NA	NA	rs781927744	NA	NA	drug response|Uncertain significance	Deoxygalactonojirimycin_response|Fabry_disease	RCV000209041.1|RCV000209598.1	MedGen|MedGen:OMIM:Orphanet:SNOMED_CT	CN233149|C0002986:301500:ORPHA324:16652001	NA	NA	NA	NA	NA	NA	0.165	0.232	T	0.693	0.397	P	0.183
chrX	100652900	100652900	A	T	exonic	ENSG00000102393	NA	nonsynonymous SNV	ENSG00000102393:ENST00000218516:exon7:c.T1187A:p.F396Y	NA	NA	NA	NA	NA	NA	NA	NA	NA	NA	NA	NA	NA	NA	NA	NA	NA	NA	NA	NA	NA	NA	NA	NA	NA	NA	NA	NA	NA	NA	NA	NA	NA	0.888	0.025	T	0.327	0.314	B	0.041
chrX	100653020	100653020	C	T	exonic	ENSG00000102393	NA	nonsynonymous SNV	ENSG00000102393:ENST00000218516:exon7:c.G1067A:p.R356Q	NA	NA	NA	NA	NA	NA	NA	NA	NA	NA	NA	NA	NA	NA	NA	NA	NA	NA	NA	rs869312163	NA	NA	Pathogenic|drug response	Fabry_disease|Deoxygalactonojirimycin_response	RCV000209490.1|RCV000209758.1	MedGen:OMIM:Orphanet:SNOMED_CT|MedGen	C0002986:301500:ORPHA324:16652001|CN233149	NA	NA	NA	NA	NA	NA	0.111	0.29	T	0.19	0.277	B	0.004
chrX	100656642	100656642	G	C	exonic	ENSG00000102393	NA	nonsynonymous SNV	ENSG00000102393:ENST00000218516:exon3:c.C525G:p.D175E,ENSG00000102393:ENST00000493905:exon3:c.C525G:p.D175E	NA	NA	NA	NA	NA	NA	NA	NA	NA	NA	NA	NA	NA	NA	NA	NA	NA	NA	NA	rs782722844	NA	NA	NA	NA	NA	NA	NA	NA	NA	NA	NA	NA	NA	0.301	0.144	T	0.001	0.215	B	0.002
chrX	100653420	100653420	C	T	exonic	ENSG00000102393		nonsynonymous SNV	ENSG00000102393:ENST00000218516:exon6:c.G937A:p.D313N	NA	NA	NA	NA	NA	NA	NA	NA	NA	NA	NA	NA	NA	NA	NA	NA	NA	NA	NA	NA	NA	NA	other|Likely benign|Likely benign|Likely benign|Likely benign|Likely benign\x2cUncertain significance|drug response	Fabry_disease|Primary_familial_hypertrophic_cardiomyopathy|not_specified|Sudden_unexplained_death|Cardiovascular_phenotype|Hypertrophic_cardiomyopathy\x2cFabry_disease|Deoxygalactonojirimycin_response	RCV000011486.7|RCV000029944.1|RCV000035314.4|RCV000172895.3|RCV000250525.1|RCV000346926.1\x2cRCV000209154.1|RCV000209542.1	MedGen:OMIM:Orphanet:SNOMED_CT|MedGen:Orphanet:SNOMED_CT|MedGen|MedGen|MedGen|Human_Phenotype_Ontology:MedGen:Orphanet\x2cMedGen:OMIM:Orphanet:SNOMED_CT|MedGen	C0002986:301500:ORPHA324:16652001|C0949658:ORPHA155:83978005|CN169374|C0520806|CN230736|HP:0001639:C0007194:ORPHA217569\x2cC0002986:301500:ORPHA324:16652001|CN233149	NA	NA	NA	NA	NA	NA	1	0.01	T	0.002	0.09	B	0.003
chrX	100652874	100652874	T	G	exonic	ENSG00000102393	NA	nonsynonymous SNV	ENSG00000102393:ENST00000218516:exon7:c.A1213C:p.S405R	NA	NA	NA	NA	NA	NA	NA	NA	NA	NA	NA	NA	NA	NA	NA	NA	NA	NA	NA	NA	NA	NA	NA	NA	NA	NA	NA	NA	NA	NA	NA	NA	NA	0.004	0.654	D	0.507	0.354	P	0.186
chrX	100656706	100656706	A	G	exonic	ENSG00000102393		nonsynonymous SNV	ENSG00000102393:ENST00000218516:exon3:c.T461C:p.I154T,ENSG00000102393:ENST00000493905:exon3:c.T461C:p.I154T	NA	NA	NA	NA	NA	NA	NA	NA	NA	NA	NA	NA	NA	NA	NA	NA	NA	NA	NA	rs869312143	NA	NA	Uncertain significance|drug response	Fabry_disease|Deoxygalactonojirimycin_response	RCV000208908.1|RCV000209298.1	MedGen:OMIM:Orphanet:SNOMED_CT|MedGen	C0002986:301500:ORPHA324:16652001|CN233149	NA	NA	NA	NA	NA	NA	0.462	0.087	T	0.005	0.185	B	0.019
chrX	100652985	100652985	C	T	exonic	ENSG00000102393	NA	nonsynonymous SNV	ENSG00000102393:ENST00000218516:exon7:c.G1102A:p.A368T	0.0005	0.002	NA	NA	NA	NA	0.0001	0.0011	0	0	0	0	0	0	0.0002	0.0005	NA	NA	NA	rs144994244	NA	NA	Likely benign|Uncertain significance\x2cother|Uncertain significance	not_specified|Fabry_disease\x2cnot_specified|Fabry_disease	RCV000418968.1|RCV000468186.1\x2cRCV000035300.3|RCV000463728.1	MedGen|MedGen:OMIM:Orphanet:SNOMED_CT\x2cMedGen|MedGen:OMIM:Orphanet:SNOMED_CT	CN169374|C0002986:301500:ORPHA324:16652001\x2cCN169374|C0002986:301500:ORPHA324:16652001	NA	NA	NA	NA	NA	NA	1	0.01	T	0.001	0.067	B	0
chrX	100653915	100653915	C	T	exonic	ENSG00000102393	NA	nonsynonymous SNV	ENSG00000102393:ENST00000218516:exon5:c.G659A:p.R220Q	NA	NA	NA	NA	NA	NA	NA	NA	NA	NA	NA	NA	NA	NA	NA	NA	NA	NA	NA	rs869312378	NA	NA	NA	NA	NA	NA	NA	NA	NA	NA	NA	NA	NA	0.607	0.055	T	0.524	0.357	P	0.011
chrX	100653819	100653819	C	G	exonic	ENSG00000102393	NA	nonsynonymous SNV	ENSG00000102393:ENST00000218516:exon5:c.G755C:p.R252T	NA	NA	NA	NA	NA	NA	NA	NA	NA	NA	NA	NA	NA	NA	0.0001	NA	0.0001	NA	NA	rs147026639	NA	NA	NA	NA	NA	NA	NA	NA	NA	NA	NA	NA	NA	0.602	0.056	T	0	0.026	B	0
chrX	100662884	100662884	A	G	exonic	ENSG00000102393	NA	nonsynonymous SNV	ENSG00000102393:ENST00000218516:exon1:c.T8C:p.L3P,ENSG00000102393:ENST00000493905:exon1:c.T8C:p.L3P	0.0003	0.001	NA	NA	NA	NA	0.0003	0.0031	0	0	0	0	0	0	0.0015	0.0042	NA	NA	NA	rs150547672	NA	NA	Benign|drug response|other	not_specified|Deoxygalactonojirimycin_response|Fabry_disease	RCV000035313.4|RCV000209183.1|RCV000209748.2	MedGen|MedGen|MedGen:OMIM:Orphanet:SNOMED_CT	CN169374|CN233149|C0002986:301500:ORPHA324:16652001	NA	NA	NA	NA	NA	NA	0	0.912	D	0.005	0.119	B	0.003
chrX	100656751	100656751	T	C	exonic	ENSG00000102393	NA	nonsynonymous SNV	ENSG00000102393:ENST00000218516:exon3:c.A416G:p.N139S,ENSG00000102393:ENST00000493905:exon3:c.A416G:p.N139S	NA	NA	NA	NA	NA	NA	0.0003	0	0	0	0.0002	0.0005	0	0	0.0001	NA	0.0001	NA	NA	rs138886989	NA	NA	Uncertain significance|Likely benign	Cardiovascular_phenotype|not_specified	RCV000253073.1|RCV000418773.1	MedGen|MedGen	CN230736|CN169374	NA	NA	NA	NA	NA	NA	0.174	0.225	T	0.003	0.102	B	0.004
[truncated: 78 more columns]
