# Supplementary material for: Challenging popular tools for the annotation of genetic variations with a real case, pathogenic mutations of lysosomal alpha-galactosidase
Source: BMC Bioinformatics. 2018 Nov 30;19(Suppl 15):433. doi: 10.1186/s12859-018-2416-7 (PMC6266955; doi:10.1186/s12859-018-2416-7)
Supplement: Supplementary file 3 — Summary of the predictors evaluated in this study and their main characteristics (XLSX 13 kb) [file 12859_2018_2416_MOESM3_ESM.xlsx]

## Sheet: table_draft
Category	Name	Prediction model	Training data	Information used	DOI	Method description	Features
B	SIFT	position specific scoring matrix	SWISS-PROT/TrEMBL, 1,750 deleterious and 2,254 tolerant nsSNVs of E. coli LacI gene	sequence homology based on PSI-BLAST	10.1093/nar/gkg509, 10.1038/nprot.2009.86	statistical method using position-specific scoring matrix with dirichlet priors	sequence based
B	LRT	likelihood ratio test of codon neutrality	coding sequences of 32 vertebrate species from Ensembl	sequence homology	10.1101/gr.092619.109	Log ratio test	sequence based
B	MutationAssessor	combinatorial entropy formalism	homologous sequences from Uniprot identified by BLAST; SNVs from COSMIC database	sequence homology of protein families and subfamilies within and between species	10.1093/nar/gkr407	Measurement of residue conservation through use of the entropy of the residue distribution in an alignment column	sequence based
B	FATHMM	hidden Markov models	homologous sequences from UniRef90, SUPERFAMILY and Pfam; SNVs from HGMD and UniProt	sequence homology	10.1002/humu.22225	Hidden Markov Model	sequence based
B	PROVEAN	data alignment score	SNVs from UniProt/HUMSAVAR	sequence homology	10.1371/journal.pone.0046688	BLOSUM62-base prediction score calculated over clusters of homologous and distantly related sequences.	sequence based
Meta	VEST3	random forest	SNVs from HGMD and the exome sequencing project	86 sequence features	10.1186/1471-2164-14-S3-S3	Machine learning approach	sequence based
Meta	MetaSVM	radial kernel support vector machine	36,192 SNVs from UnIprot	nine prediction scores and allele frequencies in 1000G	10.1093/hmg/ddu733	Integration of a Support Vector Machine and Logistic Regression	annotation
Meta	MetaLR	logistic regression	36,192 SNVs from UnPprot	nine prediction scores and allele frequencies in 1000G	10.1093/hmg/ddu733	Integration of a Support Vector Machine and Logistic Regression	annotation
Meta	M.CAP	gradient boosting tree classifier	63,418 pathogenic variants from HGMD and 3,268,665 predominantly benign variants from ExAC	annotations	10.1038/ng.3703	Gradient boosting tree classifier	sequence based, annotation
ML	POLYPHEN2	naive Bayes classifier (both)	UniProtKB/UniRef100, PDB/DSSP, UCSC alignments of 45 vertebrate genomes; 5,564 Mendelian disease mutations and 7,539 divergence SNVs from close mammalian homolog proteins (HDIV), 22,196 disease-associated SNVs and 21,119 common SNVs (HVAR)	eight sequence-based and three structure-based predictive features (both)	10.1038/nmeth0410-248	Naive bayes approach coupled with entropy-based discretization	sequence based, structure based
ML	MutationTaster	naive Bayes classifier	UniProt, homologous genes in humans and 10 other species, dbSNP, HapMap; SNVs from 1000 G (1000 Genomes Project), HGMD	DNA sequence conservation, splice site prediction, mRNA stability prediction, protein features; regulatory features,	10.1038/nmeth0810-575	Naive bayes model based on integrated data source	sequence based, annotation
ML	CADD	linear kernel support vector machine	16,627,775 “observed” variants (Ensembl) and 49,407,057 “simulated” variants	63 annotations (949 features)	10.1038/ng.2892	Machine learning algorithm	annotation
ML	DANN	deep neural network	16,627,775 “observed” variants (Ensembl) and 49,407,057 “simulated” variants	63 annotations (949 features)	10.1093/bioinformatics/btu703	Deep Neural Network	annotation
ML	fathmm-MKL coding	multiple kernel learning	SNVs from HGMD and 1000G	Conservation, epigenetic, signals	10.1093/bioinformatics/btv009	Multiple Kernel Learning	sequence based, annotation
ML	GenoCanyon	unsupervised statistical learning	collection of the comparative genomic conservation scores and biochemical signals obtained from the ENCODE project	conservation,, biochemical annotations	10.1038/srep10576	Functional prediction score based on conservation and biochemical annotations using an unsupervised statistical learning.	annotation
Cons	GERP++	maximum likelihood evolutionary rate estimation	TBA alignments of hg18 to 43 other vertebrate species from UCSC genome browser	multiple alignments and phylogenetic tree	10.1038/nmeth0410-250, 10.1371/journal.pcbi.1001025	Rejected substitutions score computation to infer the constrained region	sequence based
Cons	phyloP7way vertebrate	distributions of the number of substitutions based on phylogenetic hidden Markov model	genomes of 33 placental mammals (joined with 20p until 3.0); Genomes of seven vertebrate (3.0 and after)	multiple alignments and phylogenetic tree	10.1101/gr.097857.109	Exact P value computation under a continuous markov substitution model	sequence based
Cons	phyloP20way mammalian	distributions of the number of substitutions based on phylogenetic hidden Markov model	genomes of 33 placental mammals (joined with 7p until 3.0); genomes of 20 mammals (3.0 and after)	multiple alignments and phylogenetic tree	10.1101/gr.097857.109	Exact P value computation under a continuous markov substitution model	sequence based
Cons	phastCons7way vertebrate	two-state phylogenetic hidden Markov model	genome of seven vertebrates	multiple alignments and phylogenetic tree	10.1101/gr.3715005	Phylogenetic Hidden Markov Model	sequence based
Cons	phastCons 20 way mammalian	two-state phylogenetic hidden Markov model	genome of 20 mammals	multiple alignments and phylogenetic tree	10.1101/gr.3715005	Phylogenetic Hidden Markov Model	sequence based
Cons	SiPhy 29way logOdds	inference of nucleotide substitution pattern per site	genomes of 29 mammals	multiple alignments	10.1093/bioinformatics/btp190	Likelihood estimation under a hidden markov substitution model	sequence based
For prediction tools, ``Category'' indicates wether the tool is based on biological principles (B), machine learning (ML), or meta-analysis (Meta). Cons indicates conservation scoring tools.
Table generated integrating 10.1002/humu.21517 10.1002/humu.22376 10.1002/humu.22932 and 10.1155/2013/675851 together with references cited in the table itself.

## Sheet: correlazioni_totali
Category	Name	Pearson's R	p.value
B	SIFT	-0.492694	7.8652e-19
B	LRT	-0.485742	2.764e-18
B	MutationAssessor	-0.572625	5.22338e-26
B	FATHMM	-0.0536966	0.185356
B	PROVEAN	-0.545998	1.85686e-23
Meta	VEST3	-0.699097	1.08136e-42
Meta	MetaSVM	0.285094	0.999999
Meta	MetaLR	-0.481595	5.77078e-18
Meta	M.CAP	-0.255011	8.09263e-06
ML	POLYPHEN2 HDIV	-0.672424	1.66902e-38
ML	POLYPHEN2 HVAR	-0.648259	4.53061e-35
ML	MutationTaster	-0.499081	2.41609e-19
ML	CADD	-0.594736	1.78136e-28
ML	DANN	-0.388038	8.50663e-12
ML	fathmm-MKL coding	-0.434075	1.35353e-14
ML	GenoCanyon	-0.282233	7.95471e-07
n	GERP++	-0.404626	9.34458e-13
Cons	phyloP7way vertebrate	-0.440882	4.78945e-15
Cons	phyloP20way mammalian	-0.214119	0.0001538
Cons	phastCons7way vertebrate	-0.486189	2.55121e-18
Cons	phastCons 20 way mammalian	-0.25578	7.34904e-06
Cons	SiPhy 29way logOdds	-0.388856	7.65048e-12

## Sheet: table_extra
Name	URL	Qualitative levels	Qualitative threshold	description	Extra info	Version added
SIFT	https://sift.bii.a-star.edu.sg/ http://sift.jcvi.org	Deleterious) T(olerated)	rankscore > 0.395	calculates bayesian probabilities: p(mutation|disease)	By using PSI-BLAST, a prediction can be made on the effect of a nonsynonymous mutation within a protein.	1
POLYPHEN2	https://genetics.bwh.harvard.edu/pph2/dokuwiki/start	B(enign) D(amaging probably) P(ossibly damaging)	rankscore > 0.3528/0.45833 (binary, HDIV/HVAR)	calculates probabilities as ratio between p(subst) at each site for each amino and p(must_freq_subst)	Predicts potential impact of a nonsynonymous variant using comparative and physical characteristics.	1
VEST3	https://wiki.chasmsoftware.org/ http://karchinlab.org/apps/appVest.html	-	-	uses random forest to identify likely functional missense mutations	to determine the probability that a missense mutation will impair the functionality of a protein.	3
MetaSVM	https://wglab.org/members/15-member-detail/36-coco-dong	D(amaging) [T(olerated)]	rankscore > 0.82268	Our support vector machine (SVM) based ensemble prediction score, which incorporated 10 scores (SIFT, PolyPhen-2 HDIV, PolyPhen-2 HVAR, GERP++, MutationTaster, Mutation Assessor, FATHMM, LRT, SiPhy, PhyloP) and the maximum frequency observed in the 1000 genomes populations.	to integrate nine deleterious prediction scores of missense mutations.	3
LRT	https://www.genetics.wustl.edu/jflab/lrt_query.html http://genome.cshlp.org/content/19/9/1553.long	D(eleterious N(eutral) [U(nknown)]	not possible, because pred not solely determined by score	?	?	1
MutationTaster	https://www.mutationtaster.org	A(disease_causing_automatic) D(disease_causing) N(polymorphism)	rankscore > 0.31709 (D to N)	?	?	1
MutationAssessor	https://mutationassessor.or	{predicted functional} H(igh) M(medium) {predicted non-func} N(eutral) L(ow)	rankscore>0.941 H rankscore> 0.61456 M rankscore>0.26284 L else N	The computational protocol performs the analysis as follows: given a mutated protein name and a mutated residue position, it searches for sequence homologs, builds a multiple sequence alignment, clusters sequences into subfamilies and scores a mutation by global and sub-family specific conservation patterns. Mutations affecting either type of conserved residue are likely to be functional.	and estimate the mutation impact using the difference of the entropy caused by the mutation	2
FATHMM	https://fathmm.biocompute.org.uk	D(amaging) [T(olerated)]	rankscore>0.81332	NA	to predict the functional consequences of SNVs in coding and noncoding variants through a web server.	2
PROVEAN	https://provean.jcvi.org	D(amaging) N(eutral)	rankscore>0.543	Search for homologous and distantly related sequences, cluster them, select most related clusters, compute a BLOSUM62-based delta score, and make an unbiased average of it.	?	3
MetaLR	https://wglab.org/members/15-member-detail/36-coco-dong	D(amaging) [T(olerated)]	rankscore>0.81113	Our logistic regression (LR) based ensemble prediction score, which incorporated 10 scores (SIFT, PolyPhen-2 HDIV, PolyPhen-2 HVAR, GERP++, MutationTaster, Mutation Assessor, FATHMM, LRT, SiPhy, PhyloP) and the maximum frequency observed in the 1000 genomes populations.	to integrate nine deleterious prediction scores of missense mutations.	3
M.CAP	https://bejerano.stanford.edu/MCAP	D(amaging) [T(olerated)]	SCORE>0.025	?	?	3.3
CADD	https://cadd.gs.washington.edu/	-		?	to score all possible 8.6 million substitutions in the human reference genome from 1 to 99 based on known and simulated functional variants.	3
DANN	https://cbcl.ics.uci.edu/public_data/DANN/	-	-	DANN is a functional prediction score retrained based on the training data of CADD using deep neural network.	DANN is a functional prediction score retrained based on the training data of CADD using	3
fathmm-MKL coding	https://fathmm.biocompute.org.uk	D(amaging) N(eutral)	-	?	?	3
GenoCanyon	https://genocanyon.med.yale.edu	-	rankscore>0.28317	?	?	3.2
GERP++ RS	https://mendel.stanford.edu/sidowlab/downloads/gerp/index.html	-	-	?	?	2
phyloP7way vertebrate	https://compgen.cshl.edu/phast/background.php	-	-	?	?	3
phyloP20way mammalian	https://compgen.cshl.edu/phast/background.php	-	-	?	?	3
phastCons7way vertebrate	https://github.com/CshlSiepelLab/phast	-	-	?	a type of statistical model that considers both the process changes from one site to the next	3
phastCons20way mammalian	https://github.com/CshlSiepelLab/phast	-	-	?	a type of statistical model that considers both the process changes from one site to the next	3
SiPhy 29way logOdds	http://portals.broadinstitute.org/genome_bio/siphy/index.html	-	-	?	?	2
